# Supplementary material for: Normoglycemia and physiological cortisone level maintain glucose homeostasis in a pancreas-liver microphysiological system
Source: Commun Biol. 2024 Jul 18;7:877. doi: 10.1038/s42003-024-06514-w (PMC11258270; doi:10.1038/s42003-024-06514-w)
Supplement: Supplementary file 4 — Supplementary Data [file 42003_2024_6514_MOESM4_ESM.xlsx]

## Sheet: Fig 2d Glucose GTT 
lab	study	heparg_batch	islet_donor	condition	day	hour	readout [unit]	value	below_dl
AstraZeneca	Hypthesis testing	Lot 1	Donor 1	Hyperglycemia	1	0	GTT Glucose [mM]	9.5
AstraZeneca	Hypthesis testing	Lot 1	Donor 1	Hyperglycemia	1	8	GTT Glucose [mM]	8.6
AstraZeneca	Hypthesis testing	Lot 1	Donor 1	Hyperglycemia	1	24	GTT Glucose [mM]	7.6
AstraZeneca	Hypthesis testing	Lot 1	Donor 1	Hyperglycemia	1	48	GTT Glucose [mM]	6.2
AstraZeneca	Hypthesis testing	Lot 1	Donor 1	Hyperglycemia	7	0	GTT Glucose [mM]	10.9
AstraZeneca	Hypthesis testing	Lot 1	Donor 1	Hyperglycemia	7	8	GTT Glucose [mM]	9.6
AstraZeneca	Hypthesis testing	Lot 1	Donor 1	Hyperglycemia	7	24	GTT Glucose [mM]	9.1
AstraZeneca	Hypthesis testing	Lot 1	Donor 1	Hyperglycemia	7	48	GTT Glucose [mM]	8.6
AstraZeneca	Hypthesis testing	Lot 1	Donor 1	Normoglycemia	1	0	GTT Glucose [mM]	5.8
AstraZeneca	Hypthesis testing	Lot 1	Donor 1	Normoglycemia	1	8	GTT Glucose [mM]	4.6
AstraZeneca	Hypthesis testing	Lot 1	Donor 1	Normoglycemia	1	24	GTT Glucose [mM]	3.3
AstraZeneca	Hypthesis testing	Lot 1	Donor 1	Normoglycemia	1	48	GTT Glucose [mM]	2
AstraZeneca	Hypthesis testing	Lot 1	Donor 1	Normoglycemia	7	0	GTT Glucose [mM]	5.2
AstraZeneca	Hypthesis testing	Lot 1	Donor 1	Normoglycemia	7	8	GTT Glucose [mM]	4.9
AstraZeneca	Hypthesis testing	Lot 1	Donor 1	Normoglycemia	7	24	GTT Glucose [mM]	4.5
AstraZeneca	Hypthesis testing	Lot 1	Donor 1	Normoglycemia	7	48	GTT Glucose [mM]	3.7
AstraZeneca	Hypthesis testing	Lot 1	Donor 1	Hyperglycemia + Insulin dose	13	0	GTT Glucose [mM]	11.2
AstraZeneca	Hypthesis testing	Lot 1	Donor 1	Hyperglycemia + Insulin dose	13	24	GTT Glucose [mM]	7.9
AstraZeneca	Hypthesis testing	Lot 1	Donor 1	Hyperglycemia + Insulin dose	13	48	GTT Glucose [mM]	6.4
AstraZeneca	Hypthesis testing	Lot 1	Donor 1	Normoglycemia + Insulin dose	13	0	GTT Glucose [mM]	9.9
AstraZeneca	Hypthesis testing	Lot 1	Donor 1	Normoglycemia + Insulin dose	13	24	GTT Glucose [mM]	8.1
AstraZeneca	Hypthesis testing	Lot 1	Donor 1	Normoglycemia + Insulin dose	13	48	GTT Glucose [mM]	6.4
lab	study	heparg_batch	islet_donor	condition	day	hour	readout [unit]	value	below_dl
TissUse or AstraZeneca	e.g. Study 1	e.g. Batch 1	e.g. Donor 1	e.g. Hyperglycemia	e.g. 0	e.g. 0, 8, … hours after medium exchange with medium containing 11 mM glucose	Name of readout and unit in parentheses. Average value accross replicates	The value. NA for missing values	"<DL" if the value is missing because it is below detection limit.

## Sheet: Fig 2d Insulin GTT
lab	study	heparg_batch	islet_donor	condition	day	hour	Variable [unit]	value	below_dl
AstraZeneca	Hypthesis testing	Lot 1	Donor 1	Hyperglycemia	1	0	GTT Insulin [mU/L]	131.1
AstraZeneca	Hypthesis testing	Lot 1	Donor 1	Hyperglycemia	1	8	GTT Insulin [mU/L]	537.2
AstraZeneca	Hypthesis testing	Lot 1	Donor 1	Hyperglycemia	1	24	GTT Insulin [mU/L]	1028.6
AstraZeneca	Hypthesis testing	Lot 1	Donor 1	Hyperglycemia	1	48	GTT Insulin [mU/L]	1037.3
AstraZeneca	Hypthesis testing	Lot 1	Donor 1	Hyperglycemia	7	0	GTT Insulin [mU/L]	9.5
AstraZeneca	Hypthesis testing	Lot 1	Donor 1	Hyperglycemia	7	8	GTT Insulin [mU/L]	45.7
AstraZeneca	Hypthesis testing	Lot 1	Donor 1	Hyperglycemia	7	24	GTT Insulin [mU/L]	71.8
AstraZeneca	Hypthesis testing	Lot 1	Donor 1	Hyperglycemia	7	48	GTT Insulin [mU/L]	74.4
AstraZeneca	Hypthesis testing	Lot 1	Donor 1	Normoglycemia	1	0	GTT Insulin [mU/L]	47.7
AstraZeneca	Hypthesis testing	Lot 1	Donor 1	Normoglycemia	1	8	GTT Insulin [mU/L]	116.6
AstraZeneca	Hypthesis testing	Lot 1	Donor 1	Normoglycemia	1	24	GTT Insulin [mU/L]	87.3
AstraZeneca	Hypthesis testing	Lot 1	Donor 1	Normoglycemia	1	48	GTT Insulin [mU/L]	64.2
AstraZeneca	Hypthesis testing	Lot 1	Donor 1	Normoglycemia	7	0	GTT Insulin [mU/L]	9.4
AstraZeneca	Hypthesis testing	Lot 1	Donor 1	Normoglycemia	7	8	GTT Insulin [mU/L]	19.8
AstraZeneca	Hypthesis testing	Lot 1	Donor 1	Normoglycemia	7	24	GTT Insulin [mU/L]	19.7
AstraZeneca	Hypthesis testing	Lot 1	Donor 1	Normoglycemia	7	48	GTT Insulin [mU/L]	11.7
AstraZeneca	Hypthesis testing	Lot 1	Donor 1	Hyperglycemia + Insulin dose	13	0	GTT Insulin [mU/L]	3096.67
AstraZeneca	Hypthesis testing	Lot 1	Donor 1	Hyperglycemia + Insulin dose	13	24	GTT Insulin [mU/L]	1803.75
AstraZeneca	Hypthesis testing	Lot 1	Donor 1	Hyperglycemia + Insulin dose	13	48	GTT Insulin [mU/L]	536.2
AstraZeneca	Hypthesis testing	Lot 1	Donor 1	Normoglycemia + Insulin dose	13	0	GTT Insulin [mU/L]	3100.4
AstraZeneca	Hypthesis testing	Lot 1	Donor 1	Normoglycemia + Insulin dose	13	24	GTT Insulin [mU/L]	1844.9
AstraZeneca	Hypthesis testing	Lot 1	Donor 1	Normoglycemia + Insulin dose	13	48	GTT Insulin [mU/L]	494.2
lab	study	heparg_batch	islet_donor	condition	day	hour	readout [unit]	value	below_dl
TissUse or AstraZeneca	e.g. Study 1	e.g. Batch 1	e.g. Donor 1	e.g. High HCT-HG	e.g. 0	e.g. 0, 8, … hours after medium exchange with medium containing 11 mM glucose	Name of readout and unit in parentheses	The value. NA for missing values	"<DL" if the value is missing because it is below detection limit.

## Sheet: Fig 3a GSIS HGS
lab	study	islet_donor	condition	rep	readout [unit]	value	below_dl
TissUse	HCT dose response	Donor 2	0 nM HCT	1	Insulin amount [fmol/2 h]	26.3961
TissUse	HCT dose response	Donor 2	0.05 nM HCT	1	Insulin amount [fmol/2 h]	28.4028
TissUse	HCT dose response	Donor 2	0.5 nM HCT	1	Insulin amount [fmol/2 h]	28.086
TissUse	HCT dose response	Donor 2	5 nM HCT	1	Insulin amount [fmol/2 h]	22.2216
TissUse	HCT dose response	Donor 2	50 nM HCT	1	Insulin amount [fmol/2 h]	19.6452
TissUse	HCT dose response	Donor 2	500 nM HCT	1	Insulin amount [fmol/2 h]	9.5667
TissUse	HCT dose response	Donor 2	5 µM HCT	1	Insulin amount [fmol/2 h]	5.6895
TissUse	HCT dose response	Donor 2	50 µM HCT	1	Insulin amount [fmol/2 h]	6.495
TissUse	HCT dose response	Donor 2	0 nM HCT	2	Insulin amount [fmol/2 h]	26.3886
TissUse	HCT dose response	Donor 2	0.05 nM HCT	2	Insulin amount [fmol/2 h]	23.8053
TissUse	HCT dose response	Donor 2	0.5 nM HCT	2	Insulin amount [fmol/2 h]	17.4171
TissUse	HCT dose response	Donor 2	5 nM HCT	2	Insulin amount [fmol/2 h]	23.5938
TissUse	HCT dose response	Donor 2	50 nM HCT	2	Insulin amount [fmol/2 h]	21.8382
TissUse	HCT dose response	Donor 2	500 nM HCT	2	Insulin amount [fmol/2 h]	5.5224
TissUse	HCT dose response	Donor 2	5 µM HCT	2	Insulin amount [fmol/2 h]	3.3198
TissUse	HCT dose response	Donor 2	50 µM HCT	2	Insulin amount [fmol/2 h]	3.735
TissUse	HCT dose response	Donor 2	0 nM HCT	3	Insulin amount [fmol/2 h]	22.821
TissUse	HCT dose response	Donor 2	0.05 nM HCT	3	Insulin amount [fmol/2 h]	26.0931
TissUse	HCT dose response	Donor 2	0.5 nM HCT	3	Insulin amount [fmol/2 h]	16.2588
TissUse	HCT dose response	Donor 2	5 nM HCT	3	Insulin amount [fmol/2 h]	18.1083
TissUse	HCT dose response	Donor 2	50 nM HCT	3	Insulin amount [fmol/2 h]	11.7924
TissUse	HCT dose response	Donor 2	500 nM HCT	3	Insulin amount [fmol/2 h]	11.4453
TissUse	HCT dose response	Donor 2	5 µM HCT	3	Insulin amount [fmol/2 h]	8.2686
TissUse	HCT dose response	Donor 2	50 µM HCT	3	Insulin amount [fmol/2 h]	3.306
TissUse	HCT dose response	Donor 2	0 nM HCT	4	Insulin amount [fmol/2 h]	34.1571
TissUse	HCT dose response	Donor 2	0.05 nM HCT	4	Insulin amount [fmol/2 h]	25.9716
TissUse	HCT dose response	Donor 2	0.5 nM HCT	4	Insulin amount [fmol/2 h]	28.8072
TissUse	HCT dose response	Donor 2	5 nM HCT	4	Insulin amount [fmol/2 h]	25.8339
TissUse	HCT dose response	Donor 2	50 nM HCT	4	Insulin amount [fmol/2 h]	12.9609
TissUse	HCT dose response	Donor 2	500 nM HCT	4	Insulin amount [fmol/2 h]	14.7927
TissUse	HCT dose response	Donor 2	5 µM HCT	4	Insulin amount [fmol/2 h]	5.1963
TissUse	HCT dose response	Donor 2	50 µM HCT	4	Insulin amount [fmol/2 h]	6.3567
lab	study	islet_donor	condition	rep	readout [unit]	value	below_dl
TissUse or AstraZeneca	e.g. Study 1	e.g. Donor 1	hydrocortisone concentration in medium e.g. 50 µM HCT	replicate number WITHIN a study and condition.	Name of readout and unit in parentheses. Insulin amount secreted during 2 hour incubation in respective glucose solution.	The value. NA for missing values	"<DL" if the value is missing because it is below detection limit.

## Sheet: Fig 3a GSIS LGS
lab	study	islet_donor	condition	rep	readout [unit]	value	below_dl
TissUse	HCT dose response	Donor 2	0 nM HCT	1	Insulin amount [fmol/2 h]	0.2583
TissUse	HCT dose response	Donor 2	0.05 nM HCT	1	Insulin amount [fmol/2 h]	1.3491
TissUse	HCT dose response	Donor 2	0.5 nM HCT	1	Insulin amount [fmol/2 h]	1.2219
TissUse	HCT dose response	Donor 2	5 nM HCT	1	Insulin amount [fmol/2 h]	0.3672
TissUse	HCT dose response	Donor 2	50 nM HCT	1	Insulin amount [fmol/2 h]	0.3855
TissUse	HCT dose response	Donor 2	500 nM HCT	1	Insulin amount [fmol/2 h]	0.2763
TissUse	HCT dose response	Donor 2	5 µM HCT	1	Insulin amount [fmol/2 h]	0.3492
TissUse	HCT dose response	Donor 2	50 µM HCT	1	Insulin amount [fmol/2 h]	0.24
TissUse	HCT dose response	Donor 2	0 nM HCT	2	Insulin amount [fmol/2 h]	0.0399
TissUse	HCT dose response	Donor 2	0.05 nM HCT	2	Insulin amount [fmol/2 h]	0.8763
TissUse	HCT dose response	Donor 2	0.5 nM HCT	2	Insulin amount [fmol/2 h]	0.1128
TissUse	HCT dose response	Donor 2	5 nM HCT	2	Insulin amount [fmol/2 h]	0.7308
TissUse	HCT dose response	Donor 2	50 nM HCT	2	Insulin amount [fmol/2 h]	0.4218
TissUse	HCT dose response	Donor 2	500 nM HCT	2	Insulin amount [fmol/2 h]	NA	<DL
TissUse	HCT dose response	Donor 2	5 µM HCT	2	Insulin amount [fmol/2 h]	NA	<DL
TissUse	HCT dose response	Donor 2	50 µM HCT	2	Insulin amount [fmol/2 h]	NA	<DL
TissUse	HCT dose response	Donor 2	0 nM HCT	3	Insulin amount [fmol/2 h]	0.6036
TissUse	HCT dose response	Donor 2	0.05 nM HCT	3	Insulin amount [fmol/2 h]	0.9126
TissUse	HCT dose response	Donor 2	0.5 nM HCT	3	Insulin amount [fmol/2 h]	0.9126
TissUse	HCT dose response	Donor 2	5 nM HCT	3	Insulin amount [fmol/2 h]	0.7674
TissUse	HCT dose response	Donor 2	50 nM HCT	3	Insulin amount [fmol/2 h]	0.3492
TissUse	HCT dose response	Donor 2	500 nM HCT	3	Insulin amount [fmol/2 h]	0.549
TissUse	HCT dose response	Donor 2	5 µM HCT	3	Insulin amount [fmol/2 h]	0.6945
TissUse	HCT dose response	Donor 2	50 µM HCT	3	Insulin amount [fmol/2 h]	0.2583
TissUse	HCT dose response	Donor 2	0 nM HCT	4	Insulin amount [fmol/2 h]	0.2217
TissUse	HCT dose response	Donor 2	0.05 nM HCT	4	Insulin amount [fmol/2 h]	0.8946
TissUse	HCT dose response	Donor 2	0.5 nM HCT	4	Insulin amount [fmol/2 h]	0.1854
TissUse	HCT dose response	Donor 2	5 nM HCT	4	Insulin amount [fmol/2 h]	1.2945
TissUse	HCT dose response	Donor 2	50 nM HCT	4	Insulin amount [fmol/2 h]	NA	<DL
TissUse	HCT dose response	Donor 2	500 nM HCT	4	Insulin amount [fmol/2 h]	0.0582
TissUse	HCT dose response	Donor 2	5 µM HCT	4	Insulin amount [fmol/2 h]	0.0399
TissUse	HCT dose response	Donor 2	50 µM HCT	4	Insulin amount [fmol/2 h]	0.3126
lab	study	islet_donor	condition	rep	readout [unit]	value	below_dl
TissUse or AstraZeneca	e.g. Study 1	e.g. Donor 1	hydrocortisone concentration in medium e.g. 50 µM HCT	replicate number WITHIN a study and condition.	Name of readout and unit in parentheses. Insulin amount secreted during 2 hour incubation in respective glucose solution.	The value. NA for missing values	"<DL" if the value is missing because it is below detection limit.

## Sheet: Fig 3c Albumin
lab	study	heparg_lot	islet_donor	condition	day	control_unit	chip	circuit	rep	readout [unit]	value	below_dl
TissUse	Study 1	Lot 2	Donor 3	High HCT-HG	1	35	246	246L	1	Albumin secretion [µg]	2.193
TissUse	Study 1	Lot 2	Donor 3	High HCT-HG	3	35	246	246L	1	Albumin secretion [µg]	3.726
TissUse	Study 1	Lot 2	Donor 3	High HCT-HG	5	35	246	246L	1	Albumin secretion [µg]	4.23
TissUse	Study 1	Lot 2	Donor 3	High HCT-HG	7	35	246	246L	1	Albumin secretion [µg]	3.753
TissUse	Study 1	Lot 2	Donor 3	High HCT-HG	9	35	246	246L	1	Albumin secretion [µg]	NA
TissUse	Study 1	Lot 2	Donor 3	High HCT-HG	11	35	246	246L	1	Albumin secretion [µg]	6.378
TissUse	Study 1	Lot 2	Donor 3	High HCT-HG	13	35	246	246L	1	Albumin secretion [µg]	5.0655
TissUse	Study 1	Lot 2	Donor 3	High HCT-HG	1	35	246	246R	2	Albumin secretion [µg]	2.241
TissUse	Study 1	Lot 2	Donor 3	High HCT-HG	3	35	246	246R	2	Albumin secretion [µg]	3.6666
TissUse	Study 1	Lot 2	Donor 3	High HCT-HG	5	35	246	246R	2	Albumin secretion [µg]	2.8515
TissUse	Study 1	Lot 2	Donor 3	High HCT-HG	7	35	246	246R	2	Albumin secretion [µg]	3.687
TissUse	Study 1	Lot 2	Donor 3	High HCT-HG	9	35	246	246R	2	Albumin secretion [µg]	5.025
TissUse	Study 1	Lot 2	Donor 3	High HCT-HG	11	35	246	246R	2	Albumin secretion [µg]	6.2985
TissUse	Study 1	Lot 2	Donor 3	High HCT-HG	13	35	246	246R	2	Albumin secretion [µg]	7.095
TissUse	Study 1	Lot 2	Donor 3	High HCT-HG	1	35	284	284L	3	Albumin secretion [µg]	2.004
TissUse	Study 1	Lot 2	Donor 3	High HCT-HG	3	35	284	284L	3	Albumin secretion [µg]	2.99295
TissUse	Study 1	Lot 2	Donor 3	High HCT-HG	5	35	284	284L	3	Albumin secretion [µg]	2.955
TissUse	Study 1	Lot 2	Donor 3	High HCT-HG	7	35	284	284L	3	Albumin secretion [µg]	2.916
TissUse	Study 1	Lot 2	Donor 3	High HCT-HG	9	35	284	284L	3	Albumin secretion [µg]	3.7605
TissUse	Study 1	Lot 2	Donor 3	High HCT-HG	11	35	284	284L	3	Albumin secretion [µg]	4.8015
TissUse	Study 1	Lot 2	Donor 3	High HCT-HG	13	35	284	284L	3	Albumin secretion [µg]	5.988
TissUse	Study 1	Lot 2	Donor 3	High HCT-HG	1	35	284	284R	4	Albumin secretion [µg]	2.598
TissUse	Study 1	Lot 2	Donor 3	High HCT-HG	3	35	284	284R	4	Albumin secretion [µg]	4.752
TissUse	Study 1	Lot 2	Donor 3	High HCT-HG	5	35	284	284R	4	Albumin secretion [µg]	5.3835
TissUse	Study 1	Lot 2	Donor 3	High HCT-HG	7	35	284	284R	4	Albumin secretion [µg]	4.815
TissUse	Study 1	Lot 2	Donor 3	High HCT-HG	9	35	284	284R	4	Albumin secretion [µg]	5.2905
TissUse	Study 1	Lot 2	Donor 3	High HCT-HG	11	35	284	284R	4	Albumin secretion [µg]	7.8345
TissUse	Study 1	Lot 2	Donor 3	High HCT-HG	13	35	284	284R	4	Albumin secretion [µg]	6.4455
TissUse	Study 1	Lot 2	Donor 3	High HCT-HG	1	38	292	292L	5	Albumin secretion [µg]	2.58
TissUse	Study 1	Lot 2	Donor 3	High HCT-HG	3	38	292	292L	5	Albumin secretion [µg]	6.54885
TissUse	Study 1	Lot 2	Donor 3	High HCT-HG	5	38	292	292L	5	Albumin secretion [µg]	7.182
TissUse	Study 1	Lot 2	Donor 3	High HCT-HG	7	38	292	292L	5	Albumin secretion [µg]	7.3335
TissUse	Study 1	Lot 2	Donor 3	High HCT-HG	9	38	292	292L	5	Albumin secretion [µg]	6.5325
TissUse	Study 1	Lot 2	Donor 3	High HCT-HG	11	38	292	292L	5	Albumin secretion [µg]	8.5065
TissUse	Study 1	Lot 2	Donor 3	High HCT-HG	13	38	292	292L	5	Albumin secretion [µg]	8.4285
TissUse	Study 1	Lot 2	Donor 3	High HCT-HG	1	38	292	292R	6	Albumin secretion [µg]	2.052
TissUse	Study 1	Lot 2	Donor 3	High HCT-HG	3	38	292	292R	6	Albumin secretion [µg]	3.68145
TissUse	Study 1	Lot 2	Donor 3	High HCT-HG	5	38	292	292R	6	Albumin secretion [µg]	4.143
TissUse	Study 1	Lot 2	Donor 3	High HCT-HG	7	38	292	292R	6	Albumin secretion [µg]	3.6825
TissUse	Study 1	Lot 2	Donor 3	High HCT-HG	9	38	292	292R	6	Albumin secretion [µg]	4.71
TissUse	Study 1	Lot 2	Donor 3	High HCT-HG	11	38	292	292R	6	Albumin secretion [µg]	6.084
TissUse	Study 1	Lot 2	Donor 3	High HCT-HG	13	38	292	292R	6	Albumin secretion [µg]	5.9205
TissUse	Study 1	Lot 2	Donor 3	High HCT-NG	1	21	288	288L	1	Albumin secretion [µg]	2.859
TissUse	Study 1	Lot 2	Donor 3	High HCT-NG	3	21	288	288L	1	Albumin secretion [µg]	3.81915
TissUse	Study 1	Lot 2	Donor 3	High HCT-NG	5	21	288	288L	1	Albumin secretion [µg]	3.4575
TissUse	Study 1	Lot 2	Donor 3	High HCT-NG	7	21	288	288L	1	Albumin secretion [µg]	3.531
TissUse	Study 1	Lot 2	Donor 3	High HCT-NG	9	21	288	288L	1	Albumin secretion [µg]	3.741
TissUse	Study 1	Lot 2	Donor 3	High HCT-NG	11	21	288	288L	1	Albumin secretion [µg]	5.064
TissUse	Study 1	Lot 2	Donor 3	High HCT-NG	13	21	288	288L	1	Albumin secretion [µg]	4.422
TissUse	Study 1	Lot 2	Donor 3	High HCT-NG	1	21	288	288R	2	Albumin secretion [µg]	1.971
TissUse	Study 1	Lot 2	Donor 3	High HCT-NG	3	21	288	288R	2	Albumin secretion [µg]	2.78235
TissUse	Study 1	Lot 2	Donor 3	High HCT-NG	5	21	288	288R	2	Albumin secretion [µg]	2.769
TissUse	Study 1	Lot 2	Donor 3	High HCT-NG	7	21	288	288R	2	Albumin secretion [µg]	2.5395
TissUse	Study 1	Lot 2	Donor 3	High HCT-NG	9	21	288	288R	2	Albumin secretion [µg]	2.85
TissUse	Study 1	Lot 2	Donor 3	High HCT-NG	11	21	288	288R	2	Albumin secretion [µg]	3.738
TissUse	Study 1	Lot 2	Donor 3	High HCT-NG	13	21	288	288R	2	Albumin secretion [µg]	3.4755
TissUse	Study 1	Lot 2	Donor 3	High HCT-NG	1	21	287	287L	3	Albumin secretion [µg]	1.872
TissUse	Study 1	Lot 2	Donor 3	High HCT-NG	3	21	287	287L	3	Albumin secretion [µg]	2.3787
TissUse	Study 1	Lot 2	Donor 3	High HCT-NG	5	21	287	287L	3	Albumin secretion [µg]	2.346
TissUse	Study 1	Lot 2	Donor 3	High HCT-NG	7	21	287	287L	3	Albumin secretion [µg]	2.028
TissUse	Study 1	Lot 2	Donor 3	High HCT-NG	9	21	287	287L	3	Albumin secretion [µg]	2.4105
TissUse	Study 1	Lot 2	Donor 3	High HCT-NG	11	21	287	287L	3	Albumin secretion [µg]	3.537
TissUse	Study 1	Lot 2	Donor 3	High HCT-NG	13	21	287	287L	3	Albumin secretion [µg]	3.315
TissUse	Study 1	Lot 2	Donor 3	High HCT-NG	1	21	287	287R	4	Albumin secretion [µg]	2.265
TissUse	Study 1	Lot 2	Donor 3	High HCT-NG	3	21	287	287R	4	Albumin secretion [µg]	3.0618
TissUse	Study 1	Lot 2	Donor 3	High HCT-NG	5	21	287	287R	4	Albumin secretion [µg]	3.0165
TissUse	Study 1	Lot 2	Donor 3	High HCT-NG	7	21	287	287R	4	Albumin secretion [µg]	2.8665
TissUse	Study 1	Lot 2	Donor 3	High HCT-NG	9	21	287	287R	4	Albumin secretion [µg]	3.5955
TissUse	Study 1	Lot 2	Donor 3	High HCT-NG	11	21	287	287R	4	Albumin secretion [µg]	5.3085
TissUse	Study 1	Lot 2	Donor 3	High HCT-NG	13	21	287	287R	4	Albumin secretion [µg]	4.6875
TissUse	Study 1	Lot 2	Donor 3	High HCT-NG	1	21	247	247L	5	Albumin secretion [µg]	2.982
TissUse	Study 1	Lot 2	Donor 3	High HCT-NG	3	21	247	247L	5	Albumin secretion [µg]	4.09995
TissUse	Study 1	Lot 2	Donor 3	High HCT-NG	5	21	247	247L	5	Albumin secretion [µg]	4.005
TissUse	Study 1	Lot 2	Donor 3	High HCT-NG	7	21	247	247L	5	Albumin secretion [µg]	3.84
TissUse	Study 1	Lot 2	Donor 3	High HCT-NG	9	21	247	247L	5	Albumin secretion [µg]	4.1985
TissUse	Study 1	Lot 2	Donor 3	High HCT-NG	11	21	247	247L	5	Albumin secretion [µg]	5.559
TissUse	Study 1	Lot 2	Donor 3	High HCT-NG	13	21	247	247L	5	Albumin secretion [µg]	5.763
TissUse	Study 1	Lot 2	Donor 3	High HCT-NG	1	21	247	247R	6	Albumin secretion [µg]	1.395
TissUse	Study 1	Lot 2	Donor 3	High HCT-NG	3	21	247	247R	6	Albumin secretion [µg]	4.24305
TissUse	Study 1	Lot 2	Donor 3	High HCT-NG	5	21	247	247R	6	Albumin secretion [µg]	4.341
TissUse	Study 1	Lot 2	Donor 3	High HCT-NG	7	21	247	247R	6	Albumin secretion [µg]	4.7085
TissUse	Study 1	Lot 2	Donor 3	High HCT-NG	9	21	247	247R	6	Albumin secretion [µg]	5.784
TissUse	Study 1	Lot 2	Donor 3	High HCT-NG	11	21	247	247R	6	Albumin secretion [µg]	6.774
TissUse	Study 1	Lot 2	Donor 3	High HCT-NG	13	21	247	247R	6	Albumin secretion [µg]	5.667
TissUse	Study 1	Lot 2	Donor 3	High HCT-NG	1	21	520	520L	7	Albumin secretion [µg]	2.208
TissUse	Study 1	Lot 2	Donor 3	High HCT-NG	3	21	520	520L	7	Albumin secretion [µg]	3.11985
TissUse	Study 1	Lot 2	Donor 3	High HCT-NG	5	21	520	520L	7	Albumin secretion [µg]	4.6875
TissUse	Study 1	Lot 2	Donor 3	High HCT-NG	7	21	520	520L	7	Albumin secretion [µg]	2.1825
TissUse	Study 1	Lot 2	Donor 3	High HCT-NG	9	21	520	520L	7	Albumin secretion [µg]	2.679
TissUse	Study 1	Lot 2	Donor 3	High HCT-NG	11	21	520	520L	7	Albumin secretion [µg]	3.9
TissUse	Study 1	Lot 2	Donor 3	High HCT-NG	13	21	520	520L	7	Albumin secretion [µg]	5.268
TissUse	Study 1	Lot 2	Donor 3	High HCT-NG	1	21	520	520R	8	Albumin secretion [µg]	1.851
TissUse	Study 1	Lot 2	Donor 3	High HCT-NG	3	21	520	520R	8	Albumin secretion [µg]	3.20355
TissUse	Study 1	Lot 2	Donor 3	High HCT-NG	5	21	520	520R	8	Albumin secretion [µg]	2.9805
TissUse	Study 1	Lot 2	Donor 3	High HCT-NG	7	21	520	520R	8	Albumin secretion [µg]	2.466
TissUse	Study 1	Lot 2	Donor 3	High HCT-NG	9	21	520	520R	8	Albumin secretion [µg]	3.3915
TissUse	Study 1	Lot 2	Donor 3	High HCT-NG	11	21	520	520R	8	Albumin secretion [µg]	3.846
TissUse	Study 1	Lot 2	Donor 3	High HCT-NG	13	21	520	520R	8	Albumin secretion [µg]	3.819
TissUse	Study 1	Lot 2	Donor 3	High HCT-NG	1	23	248	248L	9	Albumin secretion [µg]	1.98
TissUse	Study 1	Lot 2	Donor 3	High HCT-NG	3	23	248	248L	9	Albumin secretion [µg]	2.3625
TissUse	Study 1	Lot 2	Donor 3	High HCT-NG	5	23	248	248L	9	Albumin secretion [µg]	2.9595
TissUse	Study 1	Lot 2	Donor 3	High HCT-NG	7	23	248	248L	9	Albumin secretion [µg]	2.829
TissUse	Study 1	Lot 2	Donor 3	High HCT-NG	9	23	248	248L	9	Albumin secretion [µg]	3.522
TissUse	Study 1	Lot 2	Donor 3	High HCT-NG	11	23	248	248L	9	Albumin secretion [µg]	4.428
TissUse	Study 1	Lot 2	Donor 3	High HCT-NG	13	23	248	248L	9	Albumin secretion [µg]	4.1115
TissUse	Study 1	Lot 2	Donor 3	High HCT-NG	1	23	248	248R	10	Albumin secretion [µg]	2.184
TissUse	Study 1	Lot 2	Donor 3	High HCT-NG	3	23	248	248R	10	Albumin secretion [µg]	3.39795
TissUse	Study 1	Lot 2	Donor 3	High HCT-NG	5	23	248	248R	10	Albumin secretion [µg]	3.12
TissUse	Study 1	Lot 2	Donor 3	High HCT-NG	7	23	248	248R	10	Albumin secretion [µg]	2.7
TissUse	Study 1	Lot 2	Donor 3	High HCT-NG	9	23	248	248R	10	Albumin secretion [µg]	3.417
TissUse	Study 1	Lot 2	Donor 3	High HCT-NG	11	23	248	248R	10	Albumin secretion [µg]	5.094
TissUse	Study 1	Lot 2	Donor 3	High HCT-NG	13	23	248	248R	10	Albumin secretion [µg]	4.4025
TissUse	Study 1	Lot 2	Donor 3	Low HCT-HG	1	38	281	281L	1	Albumin secretion [µg]	1.5
TissUse	Study 1	Lot 2	Donor 3	Low HCT-HG	3	38	281	281L	1	Albumin secretion [µg]	1.323
TissUse	Study 1	Lot 2	Donor 3	Low HCT-HG	5	38	281	281L	1	Albumin secretion [µg]	0.9495
TissUse	Study 1	Lot 2	Donor 3	Low HCT-HG	7	38	281	281L	1	Albumin secretion [µg]	2.2425
TissUse	Study 1	Lot 2	Donor 3	Low HCT-HG	9	38	281	281L	1	Albumin secretion [µg]	2.4705
TissUse	Study 1	Lot 2	Donor 3	Low HCT-HG	11	38	281	281L	1	Albumin secretion [µg]	2.862
TissUse	Study 1	Lot 2	Donor 3	Low HCT-HG	13	38	281	281L	1	Albumin secretion [µg]	NA
TissUse	Study 1	Lot 2	Donor 3	Low HCT-HG	1	38	281	281R	2	Albumin secretion [µg]	1.608
TissUse	Study 1	Lot 2	Donor 3	Low HCT-HG	3	38	281	281R	2	Albumin secretion [µg]	1.4958
TissUse	Study 1	Lot 2	Donor 3	Low HCT-HG	5	38	281	281R	2	Albumin secretion [µg]	4.965
TissUse	Study 1	Lot 2	Donor 3	Low HCT-HG	7	38	281	281R	2	Albumin secretion [µg]	2.055
TissUse	Study 1	Lot 2	Donor 3	Low HCT-HG	9	38	281	281R	2	Albumin secretion [µg]	2.508
TissUse	Study 1	Lot 2	Donor 3	Low HCT-HG	11	38	281	281R	2	Albumin secretion [µg]	2.9895
TissUse	Study 1	Lot 2	Donor 3	Low HCT-HG	13	38	281	281R	2	Albumin secretion [µg]	3.51
TissUse	Study 1	Lot 2	Donor 3	Low HCT-HG	1	38	249	249L	3	Albumin secretion [µg]	2.892
TissUse	Study 1	Lot 2	Donor 3	Low HCT-HG	3	38	249	249L	3	Albumin secretion [µg]	2.025
TissUse	Study 1	Lot 2	Donor 3	Low HCT-HG	5	38	249	249L	3	Albumin secretion [µg]	2.2665
TissUse	Study 1	Lot 2	Donor 3	Low HCT-HG	7	38	249	249L	3	Albumin secretion [µg]	2.8065
TissUse	Study 1	Lot 2	Donor 3	Low HCT-HG	9	38	249	249L	3	Albumin secretion [µg]	3.558
TissUse	Study 1	Lot 2	Donor 3	Low HCT-HG	11	38	249	249L	3	Albumin secretion [µg]	4.6305
TissUse	Study 1	Lot 2	Donor 3	Low HCT-HG	13	38	249	249L	3	Albumin secretion [µg]	3.9735
TissUse	Study 1	Lot 2	Donor 3	Low HCT-HG	1	38	249	249R	4	Albumin secretion [µg]	1.953
TissUse	Study 1	Lot 2	Donor 3	Low HCT-HG	3	38	249	249R	4	Albumin secretion [µg]	2.0736
TissUse	Study 1	Lot 2	Donor 3	Low HCT-HG	5	38	249	249R	4	Albumin secretion [µg]	2.1885
TissUse	Study 1	Lot 2	Donor 3	Low HCT-HG	7	38	249	249R	4	Albumin secretion [µg]	2.829
TissUse	Study 1	Lot 2	Donor 3	Low HCT-HG	9	38	249	249R	4	Albumin secretion [µg]	3.429
TissUse	Study 1	Lot 2	Donor 3	Low HCT-HG	11	38	249	249R	4	Albumin secretion [µg]	4.2375
TissUse	Study 1	Lot 2	Donor 3	Low HCT-HG	13	38	249	249R	4	Albumin secretion [µg]	3.8115
TissUse	Study 1	Lot 2	Donor 3	Low HCT-HG	1	38	514	514L	5	Albumin secretion [µg]	1.86
TissUse	Study 1	Lot 2	Donor 3	Low HCT-HG	3	38	514	514L	5	Albumin secretion [µg]	1.79145
TissUse	Study 1	Lot 2	Donor 3	Low HCT-HG	5	38	514	514L	5	Albumin secretion [µg]	2.019
TissUse	Study 1	Lot 2	Donor 3	Low HCT-HG	7	38	514	514L	5	Albumin secretion [µg]	2.307
TissUse	Study 1	Lot 2	Donor 3	Low HCT-HG	9	38	514	514L	5	Albumin secretion [µg]	2.883
TissUse	Study 1	Lot 2	Donor 3	Low HCT-HG	11	38	514	514L	5	Albumin secretion [µg]	3.3105
TissUse	Study 1	Lot 2	Donor 3	Low HCT-HG	13	38	514	514L	5	Albumin secretion [µg]	3.5625
TissUse	Study 1	Lot 2	Donor 3	Low HCT-HG	1	38	514	514R	6	Albumin secretion [µg]	1.221
TissUse	Study 1	Lot 2	Donor 3	Low HCT-HG	3	38	514	514R	6	Albumin secretion [µg]	1.3743
TissUse	Study 1	Lot 2	Donor 3	Low HCT-HG	5	38	514	514R	6	Albumin secretion [µg]	1.632
TissUse	Study 1	Lot 2	Donor 3	Low HCT-HG	7	38	514	514R	6	Albumin secretion [µg]	1.9425
TissUse	Study 1	Lot 2	Donor 3	Low HCT-HG	9	38	514	514R	6	Albumin secretion [µg]	2.5785
TissUse	Study 1	Lot 2	Donor 3	Low HCT-HG	11	38	514	514R	6	Albumin secretion [µg]	3.1095
TissUse	Study 1	Lot 2	Donor 3	Low HCT-HG	13	38	514	514R	6	Albumin secretion [µg]	3.1335
TissUse	Study 1	Lot 2	Donor 3	Low HCT-NG	1	23	283	283L	1	Albumin secretion [µg]	0.747
TissUse	Study 1	Lot 2	Donor 3	Low HCT-NG	3	23	283	283L	1	Albumin secretion [µg]	1.48095
TissUse	Study 1	Lot 2	Donor 3	Low HCT-NG	5	23	283	283L	1	Albumin secretion [µg]	1.5495
TissUse	Study 1	Lot 2	Donor 3	Low HCT-NG	7	23	283	283L	1	Albumin secretion [µg]	1.506
TissUse	Study 1	Lot 2	Donor 3	Low HCT-NG	9	23	283	283L	1	Albumin secretion [µg]	1.899
TissUse	Study 1	Lot 2	Donor 3	Low HCT-NG	11	23	283	283L	1	Albumin secretion [µg]	2.79
TissUse	Study 1	Lot 2	Donor 3	Low HCT-NG	13	23	283	283L	1	Albumin secretion [µg]	2.9355
TissUse	Study 1	Lot 2	Donor 3	Low HCT-NG	1	23	283	283R	2	Albumin secretion [µg]	1.656
TissUse	Study 1	Lot 2	Donor 3	Low HCT-NG	3	23	283	283R	2	Albumin secretion [µg]	1.46205
TissUse	Study 1	Lot 2	Donor 3	Low HCT-NG	5	23	283	283R	2	Albumin secretion [µg]	1.4445
TissUse	Study 1	Lot 2	Donor 3	Low HCT-NG	7	23	283	283R	2	Albumin secretion [µg]	1.413
TissUse	Study 1	Lot 2	Donor 3	Low HCT-NG	9	23	283	283R	2	Albumin secretion [µg]	1.974
TissUse	Study 1	Lot 2	Donor 3	Low HCT-NG	11	23	283	283R	2	Albumin secretion [µg]	2.3145
TissUse	Study 1	Lot 2	Donor 3	Low HCT-NG	13	23	283	283R	2	Albumin secretion [µg]	2.1015
TissUse	Study 1	Lot 2	Donor 3	Low HCT-NG	1	23	294	294L	3	Albumin secretion [µg]	1.665
TissUse	Study 1	Lot 2	Donor 3	Low HCT-NG	3	23	294	294L	3	Albumin secretion [µg]	1.52415
TissUse	Study 1	Lot 2	Donor 3	Low HCT-NG	5	23	294	294L	3	Albumin secretion [µg]	1.7115
TissUse	Study 1	Lot 2	Donor 3	Low HCT-NG	7	23	294	294L	3	Albumin secretion [µg]	1.77
TissUse	Study 1	Lot 2	Donor 3	Low HCT-NG	9	23	294	294L	3	Albumin secretion [µg]	2.259
TissUse	Study 1	Lot 2	Donor 3	Low HCT-NG	11	23	294	294L	3	Albumin secretion [µg]	2.8515
TissUse	Study 1	Lot 2	Donor 3	Low HCT-NG	13	23	294	294L	3	Albumin secretion [µg]	2.4045
TissUse	Study 1	Lot 2	Donor 3	Low HCT-NG	1	23	294	294R	4	Albumin secretion [µg]	1.713
TissUse	Study 1	Lot 2	Donor 3	Low HCT-NG	3	23	294	294R	4	Albumin secretion [µg]	1.7523
TissUse	Study 1	Lot 2	Donor 3	Low HCT-NG	5	23	294	294R	4	Albumin secretion [µg]	1.71
TissUse	Study 1	Lot 2	Donor 3	Low HCT-NG	7	23	294	294R	4	Albumin secretion [µg]	1.704
TissUse	Study 1	Lot 2	Donor 3	Low HCT-NG	9	23	294	294R	4	Albumin secretion [µg]	2.1735
TissUse	Study 1	Lot 2	Donor 3	Low HCT-NG	11	23	294	294R	4	Albumin secretion [µg]	2.8605
TissUse	Study 1	Lot 2	Donor 3	Low HCT-NG	13	23	294	294R	4	Albumin secretion [µg]	2.7975
TissUse	Study 1	Lot 2	Donor 3	Low HCT-NG	1	23	282	282L	5	Albumin secretion [µg]	1.413
TissUse	Study 1	Lot 2	Donor 3	Low HCT-NG	3	23	282	282L	5	Albumin secretion [µg]	1.52955
TissUse	Study 1	Lot 2	Donor 3	Low HCT-NG	5	23	282	282L	5	Albumin secretion [µg]	1.431
TissUse	Study 1	Lot 2	Donor 3	Low HCT-NG	7	23	282	282L	5	Albumin secretion [µg]	1.362
TissUse	Study 1	Lot 2	Donor 3	Low HCT-NG	9	23	282	282L	5	Albumin secretion [µg]	1.623
TissUse	Study 1	Lot 2	Donor 3	Low HCT-NG	11	23	282	282L	5	Albumin secretion [µg]	2.142
TissUse	Study 1	Lot 2	Donor 3	Low HCT-NG	13	23	282	282L	5	Albumin secretion [µg]	2.2485
TissUse	Study 1	Lot 2	Donor 3	Low HCT-NG	1	23	282	282R	6	Albumin secretion [µg]	1.581
TissUse	Study 1	Lot 2	Donor 3	Low HCT-NG	3	23	282	282R	6	Albumin secretion [µg]	1.47285
TissUse	Study 1	Lot 2	Donor 3	Low HCT-NG	5	23	282	282R	6	Albumin secretion [µg]	1.5375
TissUse	Study 1	Lot 2	Donor 3	Low HCT-NG	7	23	282	282R	6	Albumin secretion [µg]	1.59
TissUse	Study 1	Lot 2	Donor 3	Low HCT-NG	9	23	282	282R	6	Albumin secretion [µg]	2.037
TissUse	Study 1	Lot 2	Donor 3	Low HCT-NG	11	23	282	282R	6	Albumin secretion [µg]	2.445
TissUse	Study 1	Lot 2	Donor 3	Low HCT-NG	13	23	282	282R	6	Albumin secretion [µg]	2.043
TissUse	Study 1	Lot 2	Donor 3	Low HCT-NG	1	35	513	513L	7	Albumin secretion [µg]	1.206
TissUse	Study 1	Lot 2	Donor 3	Low HCT-NG	3	35	513	513L	7	Albumin secretion [µg]	1.4553
TissUse	Study 1	Lot 2	Donor 3	Low HCT-NG	5	35	513	513L	7	Albumin secretion [µg]	1.59
TissUse	Study 1	Lot 2	Donor 3	Low HCT-NG	7	35	513	513L	7	Albumin secretion [µg]	1.6605
TissUse	Study 1	Lot 2	Donor 3	Low HCT-NG	9	35	513	513L	7	Albumin secretion [µg]	2.064
TissUse	Study 1	Lot 2	Donor 3	Low HCT-NG	11	35	513	513L	7	Albumin secretion [µg]	2.64
TissUse	Study 1	Lot 2	Donor 3	Low HCT-NG	13	35	513	513L	7	Albumin secretion [µg]	2.3565
TissUse	Study 1	Lot 2	Donor 3	Low HCT-NG	1	35	513	513R	8	Albumin secretion [µg]	2.07
TissUse	Study 1	Lot 2	Donor 3	Low HCT-NG	3	35	513	513R	8	Albumin secretion [µg]	1.7658
TissUse	Study 1	Lot 2	Donor 3	Low HCT-NG	5	35	513	513R	8	Albumin secretion [µg]	1.725
TissUse	Study 1	Lot 2	Donor 3	Low HCT-NG	7	35	513	513R	8	Albumin secretion [µg]	1.641
TissUse	Study 1	Lot 2	Donor 3	Low HCT-NG	9	35	513	513R	8	Albumin secretion [µg]	2.082
TissUse	Study 1	Lot 2	Donor 3	Low HCT-NG	11	35	513	513R	8	Albumin secretion [µg]	2.4615
TissUse	Study 1	Lot 2	Donor 3	Low HCT-NG	13	35	513	513R	8	Albumin secretion [µg]	2.3505
TissUse	Study 1	Lot 2	Donor 3	Low HCT-NG	1	35	286	286L	9	Albumin secretion [µg]	1.407
TissUse	Study 1	Lot 2	Donor 3	Low HCT-NG	3	35	286	286L	9	Albumin secretion [µg]	1.4067
TissUse	Study 1	Lot 2	Donor 3	Low HCT-NG	5	35	286	286L	9	Albumin secretion [µg]	1.4235
TissUse	Study 1	Lot 2	Donor 3	Low HCT-NG	7	35	286	286L	9	Albumin secretion [µg]	1.719
TissUse	Study 1	Lot 2	Donor 3	Low HCT-NG	9	35	286	286L	9	Albumin secretion [µg]	2.1075
TissUse	Study 1	Lot 2	Donor 3	Low HCT-NG	11	35	286	286L	9	Albumin secretion [µg]	2.682
TissUse	Study 1	Lot 2	Donor 3	Low HCT-NG	13	35	286	286L	9	Albumin secretion [µg]	2.736
TissUse	Study 1	Lot 2	Donor 3	Low HCT-NG	1	35	286	286R	10	Albumin secretion [µg]	1.134
TissUse	Study 1	Lot 2	Donor 3	Low HCT-NG	3	35	286	286R	10	Albumin secretion [µg]	1.1961
TissUse	Study 1	Lot 2	Donor 3	Low HCT-NG	5	35	286	286R	10	Albumin secretion [µg]	1.5255
TissUse	Study 1	Lot 2	Donor 3	Low HCT-NG	7	35	286	286R	10	Albumin secretion [µg]	1.6005
TissUse	Study 1	Lot 2	Donor 3	Low HCT-NG	9	35	286	286R	10	Albumin secretion [µg]	1.9995
TissUse	Study 1	Lot 2	Donor 3	Low HCT-NG	11	35	286	286R	10	Albumin secretion [µg]	2.5695
TissUse	Study 1	Lot 2	Donor 3	Low HCT-NG	13	35	286	286R	10	Albumin secretion [µg]	2.6925
TissUse	Study 2	Lot 3	Donor 4	High HCT-HG	1	20	463	463L	1	Albumin secretion [µg]	3.38
TissUse	Study 2	Lot 3	Donor 4	High HCT-HG	3	20	463	463L	1	Albumin secretion [µg]	8.14
TissUse	Study 2	Lot 3	Donor 4	High HCT-HG	5	20	463	463L	1	Albumin secretion [µg]	6.97
TissUse	Study 2	Lot 3	Donor 4	High HCT-HG	7	20	463	463L	1	Albumin secretion [µg]	6.05
TissUse	Study 2	Lot 3	Donor 4	High HCT-HG	9	20	463	463L	1	Albumin secretion [µg]	5.5
TissUse	Study 2	Lot 3	Donor 4	High HCT-HG	11	20	463	463L	1	Albumin secretion [µg]	9.29
TissUse	Study 2	Lot 3	Donor 4	High HCT-HG	13	20	463	463L	1	Albumin secretion [µg]	7.95
TissUse	Study 2	Lot 3	Donor 4	High HCT-HG	1	20	463	463R	2	Albumin secretion [µg]	2.5
TissUse	Study 2	Lot 3	Donor 4	High HCT-HG	3	20	463	463R	2	Albumin secretion [µg]	5.29
TissUse	Study 2	Lot 3	Donor 4	High HCT-HG	5	20	463	463R	2	Albumin secretion [µg]	4.02
TissUse	Study 2	Lot 3	Donor 4	High HCT-HG	7	20	463	463R	2	Albumin secretion [µg]	3.74
TissUse	Study 2	Lot 3	Donor 4	High HCT-HG	9	20	463	463R	2	Albumin secretion [µg]	3.85
TissUse	Study 2	Lot 3	Donor 4	High HCT-HG	11	20	463	463R	2	Albumin secretion [µg]	6.52
TissUse	Study 2	Lot 3	Donor 4	High HCT-HG	13	20	463	463R	2	Albumin secretion [µg]	5.68
TissUse	Study 2	Lot 3	Donor 4	High HCT-HG	1	20	468	468L	3	Albumin secretion [µg]	1.75
TissUse	Study 2	Lot 3	Donor 4	High HCT-HG	3	20	468	468L	3	Albumin secretion [µg]	4.09
TissUse	Study 2	Lot 3	Donor 4	High HCT-HG	5	20	468	468L	3	Albumin secretion [µg]	3.5
TissUse	Study 2	Lot 3	Donor 4	High HCT-HG	7	20	468	468L	3	Albumin secretion [µg]	3.29
TissUse	Study 2	Lot 3	Donor 4	High HCT-HG	9	20	468	468L	3	Albumin secretion [µg]	3.29
TissUse	Study 2	Lot 3	Donor 4	High HCT-HG	11	20	468	468L	3	Albumin secretion [µg]	5.74
TissUse	Study 2	Lot 3	Donor 4	High HCT-HG	13	20	468	468L	3	Albumin secretion [µg]	5.08
TissUse	Study 2	Lot 3	Donor 4	High HCT-HG	1	20	468	468R	4	Albumin secretion [µg]	2
TissUse	Study 2	Lot 3	Donor 4	High HCT-HG	3	20	468	468R	4	Albumin secretion [µg]	4.23
TissUse	Study 2	Lot 3	Donor 4	High HCT-HG	5	20	468	468R	4	Albumin secretion [µg]	3.5
TissUse	Study 2	Lot 3	Donor 4	High HCT-HG	7	20	468	468R	4	Albumin secretion [µg]	3.36
TissUse	Study 2	Lot 3	Donor 4	High HCT-HG	9	20	468	468R	4	Albumin secretion [µg]	3.33
TissUse	Study 2	Lot 3	Donor 4	High HCT-HG	11	20	468	468R	4	Albumin secretion [µg]	5.58
TissUse	Study 2	Lot 3	Donor 4	High HCT-HG	13	20	468	468R	4	Albumin secretion [µg]	4.34
TissUse	Study 2	Lot 3	Donor 4	High HCT-NG	1	41	466	466L	1	Albumin secretion [µg]	2.19
TissUse	Study 2	Lot 3	Donor 4	High HCT-NG	3	41	466	466L	1	Albumin secretion [µg]	3.93
TissUse	Study 2	Lot 3	Donor 4	High HCT-NG	5	41	466	466L	1	Albumin secretion [µg]	2.97
TissUse	Study 2	Lot 3	Donor 4	High HCT-NG	7	41	466	466L	1	Albumin secretion [µg]	2.89
TissUse	Study 2	Lot 3	Donor 4	High HCT-NG	9	41	466	466L	1	Albumin secretion [µg]	2.93
TissUse	Study 2	Lot 3	Donor 4	High HCT-NG	11	41	466	466L	1	Albumin secretion [µg]	4.95
TissUse	Study 2	Lot 3	Donor 4	High HCT-NG	13	41	466	466L	1	Albumin secretion [µg]	4.5
TissUse	Study 2	Lot 3	Donor 4	High HCT-NG	1	41	466	466R	2	Albumin secretion [µg]	1.51
TissUse	Study 2	Lot 3	Donor 4	High HCT-NG	3	41	466	466R	2	Albumin secretion [µg]	2.73
TissUse	Study 2	Lot 3	Donor 4	High HCT-NG	5	41	466	466R	2	Albumin secretion [µg]	2.11
TissUse	Study 2	Lot 3	Donor 4	High HCT-NG	7	41	466	466R	2	Albumin secretion [µg]	2.1
TissUse	Study 2	Lot 3	Donor 4	High HCT-NG	9	41	466	466R	2	Albumin secretion [µg]	2.09
TissUse	Study 2	Lot 3	Donor 4	High HCT-NG	11	41	466	466R	2	Albumin secretion [µg]	3.54
TissUse	Study 2	Lot 3	Donor 4	High HCT-NG	13	41	466	466R	2	Albumin secretion [µg]	3.66
TissUse	Study 2	Lot 3	Donor 4	High HCT-NG	1	41	471	471L	3	Albumin secretion [µg]	2.09
TissUse	Study 2	Lot 3	Donor 4	High HCT-NG	3	41	471	471L	3	Albumin secretion [µg]	3.78
TissUse	Study 2	Lot 3	Donor 4	High HCT-NG	5	41	471	471L	3	Albumin secretion [µg]	2.83
TissUse	Study 2	Lot 3	Donor 4	High HCT-NG	7	41	471	471L	3	Albumin secretion [µg]	2.69
TissUse	Study 2	Lot 3	Donor 4	High HCT-NG	9	41	471	471L	3	Albumin secretion [µg]	2.9
TissUse	Study 2	Lot 3	Donor 4	High HCT-NG	11	41	471	471L	3	Albumin secretion [µg]	5.02
TissUse	Study 2	Lot 3	Donor 4	High HCT-NG	13	41	471	471L	3	Albumin secretion [µg]	4.44
TissUse	Study 2	Lot 3	Donor 4	High HCT-NG	1	41	471	471R	4	Albumin secretion [µg]	0.99
TissUse	Study 2	Lot 3	Donor 4	High HCT-NG	3	41	471	471R	4	Albumin secretion [µg]	3.96
TissUse	Study 2	Lot 3	Donor 4	High HCT-NG	5	41	471	471R	4	Albumin secretion [µg]	2.78
TissUse	Study 2	Lot 3	Donor 4	High HCT-NG	7	41	471	471R	4	Albumin secretion [µg]	2.66
TissUse	Study 2	Lot 3	Donor 4	High HCT-NG	9	41	471	471R	4	Albumin secretion [µg]	2.88
TissUse	Study 2	Lot 3	Donor 4	High HCT-NG	11	41	471	471R	4	Albumin secretion [µg]	4.92
TissUse	Study 2	Lot 3	Donor 4	High HCT-NG	13	41	471	471R	4	Albumin secretion [µg]	4.11
TissUse	Study 2	Lot 3	Donor 4	High HCT-NG	1	41	458	458L	5	Albumin secretion [µg]	1.89
TissUse	Study 2	Lot 3	Donor 4	High HCT-NG	3	41	458	458L	5	Albumin secretion [µg]	3.55
TissUse	Study 2	Lot 3	Donor 4	High HCT-NG	5	41	458	458L	5	Albumin secretion [µg]	2.54
TissUse	Study 2	Lot 3	Donor 4	High HCT-NG	7	41	458	458L	5	Albumin secretion [µg]	2.37
TissUse	Study 2	Lot 3	Donor 4	High HCT-NG	9	41	458	458L	5	Albumin secretion [µg]	2.55
TissUse	Study 2	Lot 3	Donor 4	High HCT-NG	11	41	458	458L	5	Albumin secretion [µg]	4.33
TissUse	Study 2	Lot 3	Donor 4	High HCT-NG	13	41	458	458L	5	Albumin secretion [µg]	4.13
TissUse	Study 2	Lot 3	Donor 4	High HCT-NG	1	41	458	458R	6	Albumin secretion [µg]	2.03
TissUse	Study 2	Lot 3	Donor 4	High HCT-NG	3	41	458	458R	6	Albumin secretion [µg]	3.34
TissUse	Study 2	Lot 3	Donor 4	High HCT-NG	5	41	458	458R	6	Albumin secretion [µg]	2.25
TissUse	Study 2	Lot 3	Donor 4	High HCT-NG	7	41	458	458R	6	Albumin secretion [µg]	2.1
TissUse	Study 2	Lot 3	Donor 4	High HCT-NG	9	41	458	458R	6	Albumin secretion [µg]	2.13
TissUse	Study 2	Lot 3	Donor 4	High HCT-NG	11	41	458	458R	6	Albumin secretion [µg]	3.9
TissUse	Study 2	Lot 3	Donor 4	High HCT-NG	13	41	458	458R	6	Albumin secretion [µg]	3.95
TissUse	Study 2	Lot 3	Donor 4	High HCT-NG	1	41	449	449L	7	Albumin secretion [µg]	2
TissUse	Study 2	Lot 3	Donor 4	High HCT-NG	3	41	449	449L	7	Albumin secretion [µg]	3.65
TissUse	Study 2	Lot 3	Donor 4	High HCT-NG	5	41	449	449L	7	Albumin secretion [µg]	2.6
TissUse	Study 2	Lot 3	Donor 4	High HCT-NG	7	41	449	449L	7	Albumin secretion [µg]	2.54
TissUse	Study 2	Lot 3	Donor 4	High HCT-NG	9	41	449	449L	7	Albumin secretion [µg]	2.75
TissUse	Study 2	Lot 3	Donor 4	High HCT-NG	11	41	449	449L	7	Albumin secretion [µg]	4.79
TissUse	Study 2	Lot 3	Donor 4	High HCT-NG	13	41	449	449L	7	Albumin secretion [µg]	4.64
TissUse	Study 2	Lot 3	Donor 4	High HCT-NG	1	41	449	449R	8	Albumin secretion [µg]	2.44
TissUse	Study 2	Lot 3	Donor 4	High HCT-NG	3	41	449	449R	8	Albumin secretion [µg]	4.33
TissUse	Study 2	Lot 3	Donor 4	High HCT-NG	5	41	449	449R	8	Albumin secretion [µg]	3.29
TissUse	Study 2	Lot 3	Donor 4	High HCT-NG	7	41	449	449R	8	Albumin secretion [µg]	3.04
TissUse	Study 2	Lot 3	Donor 4	High HCT-NG	9	41	449	449R	8	Albumin secretion [µg]	3.26
TissUse	Study 2	Lot 3	Donor 4	High HCT-NG	11	41	449	449R	8	Albumin secretion [µg]	6.21
TissUse	Study 2	Lot 3	Donor 4	High HCT-NG	13	41	449	449R	8	Albumin secretion [µg]	6.01
TissUse	Study 2	Lot 3	Donor 4	Low HCT-HG	1	20	479	479L	1	Albumin secretion [µg]	2.87
TissUse	Study 2	Lot 3	Donor 4	Low HCT-HG	3	20	479	479L	1	Albumin secretion [µg]	3.95
TissUse	Study 2	Lot 3	Donor 4	Low HCT-HG	5	20	479	479L	1	Albumin secretion [µg]	2.96
TissUse	Study 2	Lot 3	Donor 4	Low HCT-HG	7	20	479	479L	1	Albumin secretion [µg]	2.9
TissUse	Study 2	Lot 3	Donor 4	Low HCT-HG	9	20	479	479L	1	Albumin secretion [µg]	3.05
TissUse	Study 2	Lot 3	Donor 4	Low HCT-HG	11	20	479	479L	1	Albumin secretion [µg]	4.81
TissUse	Study 2	Lot 3	Donor 4	Low HCT-HG	13	20	479	479L	1	Albumin secretion [µg]	3.65
TissUse	Study 2	Lot 3	Donor 4	Low HCT-HG	1	20	479	479R	2	Albumin secretion [µg]	3.65
TissUse	Study 2	Lot 3	Donor 4	Low HCT-HG	3	20	479	479R	2	Albumin secretion [µg]	4.91
TissUse	Study 2	Lot 3	Donor 4	Low HCT-HG	5	20	479	479R	2	Albumin secretion [µg]	3.32
TissUse	Study 2	Lot 3	Donor 4	Low HCT-HG	7	20	479	479R	2	Albumin secretion [µg]	3.38
TissUse	Study 2	Lot 3	Donor 4	Low HCT-HG	9	20	479	479R	2	Albumin secretion [µg]	3.31
TissUse	Study 2	Lot 3	Donor 4	Low HCT-HG	11	20	479	479R	2	Albumin secretion [µg]	4.9
TissUse	Study 2	Lot 3	Donor 4	Low HCT-HG	13	20	479	479R	2	Albumin secretion [µg]	3.91
TissUse	Study 2	Lot 3	Donor 4	Low HCT-HG	1	20	477	477L	3	Albumin secretion [µg]	2.16
TissUse	Study 2	Lot 3	Donor 4	Low HCT-HG	3	20	477	477L	3	Albumin secretion [µg]	3.06
TissUse	Study 2	Lot 3	Donor 4	Low HCT-HG	5	20	477	477L	3	Albumin secretion [µg]	2.26
TissUse	Study 2	Lot 3	Donor 4	Low HCT-HG	7	20	477	477L	3	Albumin secretion [µg]	2.28
TissUse	Study 2	Lot 3	Donor 4	Low HCT-HG	9	20	477	477L	3	Albumin secretion [µg]	2.36
TissUse	Study 2	Lot 3	Donor 4	Low HCT-HG	11	20	477	477L	3	Albumin secretion [µg]	3.76
TissUse	Study 2	Lot 3	Donor 4	Low HCT-HG	13	20	477	477L	3	Albumin secretion [µg]	2.77
TissUse	Study 2	Lot 3	Donor 4	Low HCT-HG	1	20	477	477R	4	Albumin secretion [µg]	2.28
TissUse	Study 2	Lot 3	Donor 4	Low HCT-HG	3	20	477	477R	4	Albumin secretion [µg]	3.18
TissUse	Study 2	Lot 3	Donor 4	Low HCT-HG	5	20	477	477R	4	Albumin secretion [µg]	2.13
TissUse	Study 2	Lot 3	Donor 4	Low HCT-HG	7	20	477	477R	4	Albumin secretion [µg]	2.13
TissUse	Study 2	Lot 3	Donor 4	Low HCT-HG	9	20	477	477R	4	Albumin secretion [µg]	2.26
TissUse	Study 2	Lot 3	Donor 4	Low HCT-HG	11	20	477	477R	4	Albumin secretion [µg]	3.31
TissUse	Study 2	Lot 3	Donor 4	Low HCT-HG	13	20	477	477R	4	Albumin secretion [µg]	2.56
TissUse	Study 2	Lot 3	Donor 4	Low HCT-NG	1	45	478	478L	1	Albumin secretion [µg]	1.99
TissUse	Study 2	Lot 3	Donor 4	Low HCT-NG	3	45	478	478L	1	Albumin secretion [µg]	2.92
TissUse	Study 2	Lot 3	Donor 4	Low HCT-NG	5	45	478	478L	1	Albumin secretion [µg]	1.83
TissUse	Study 2	Lot 3	Donor 4	Low HCT-NG	7	45	478	478L	1	Albumin secretion [µg]	1.87
TissUse	Study 2	Lot 3	Donor 4	Low HCT-NG	9	45	478	478L	1	Albumin secretion [µg]	1.87
TissUse	Study 2	Lot 3	Donor 4	Low HCT-NG	11	45	478	478L	1	Albumin secretion [µg]	2.8
TissUse	Study 2	Lot 3	Donor 4	Low HCT-NG	13	45	478	478L	1	Albumin secretion [µg]	2.24
TissUse	Study 2	Lot 3	Donor 4	Low HCT-NG	1	45	478	478R	2	Albumin secretion [µg]	1.99
TissUse	Study 2	Lot 3	Donor 4	Low HCT-NG	3	45	478	478R	2	Albumin secretion [µg]	2.68
TissUse	Study 2	Lot 3	Donor 4	Low HCT-NG	5	45	478	478R	2	Albumin secretion [µg]	1.74
TissUse	Study 2	Lot 3	Donor 4	Low HCT-NG	7	45	478	478R	2	Albumin secretion [µg]	1.83
TissUse	Study 2	Lot 3	Donor 4	Low HCT-NG	9	45	478	478R	2	Albumin secretion [µg]	1.78
TissUse	Study 2	Lot 3	Donor 4	Low HCT-NG	11	45	478	478R	2	Albumin secretion [µg]	2.5
TissUse	Study 2	Lot 3	Donor 4	Low HCT-NG	13	45	478	478R	2	Albumin secretion [µg]	2.1
TissUse	Study 2	Lot 3	Donor 4	Low HCT-NG	1	45	467	467L	3	Albumin secretion [µg]	1.96
TissUse	Study 2	Lot 3	Donor 4	Low HCT-NG	3	45	467	467L	3	Albumin secretion [µg]	3.1
TissUse	Study 2	Lot 3	Donor 4	Low HCT-NG	5	45	467	467L	3	Albumin secretion [µg]	2.31
TissUse	Study 2	Lot 3	Donor 4	Low HCT-NG	7	45	467	467L	3	Albumin secretion [µg]	2.17
TissUse	Study 2	Lot 3	Donor 4	Low HCT-NG	9	45	467	467L	3	Albumin secretion [µg]	2.13
TissUse	Study 2	Lot 3	Donor 4	Low HCT-NG	11	45	467	467L	3	Albumin secretion [µg]	3.11
TissUse	Study 2	Lot 3	Donor 4	Low HCT-NG	13	45	467	467L	3	Albumin secretion [µg]	2.57
TissUse	Study 2	Lot 3	Donor 4	Low HCT-NG	1	45	467	467R	4	Albumin secretion [µg]	2.1
TissUse	Study 2	Lot 3	Donor 4	Low HCT-NG	3	45	467	467R	4	Albumin secretion [µg]	2.85
TissUse	Study 2	Lot 3	Donor 4	Low HCT-NG	5	45	467	467R	4	Albumin secretion [µg]	2.13
TissUse	Study 2	Lot 3	Donor 4	Low HCT-NG	7	45	467	467R	4	Albumin secretion [µg]	1.98
TissUse	Study 2	Lot 3	Donor 4	Low HCT-NG	9	45	467	467R	4	Albumin secretion [µg]	2
TissUse	Study 2	Lot 3	Donor 4	Low HCT-NG	11	45	467	467R	4	Albumin secretion [µg]	2.82
TissUse	Study 2	Lot 3	Donor 4	Low HCT-NG	13	45	467	467R	4	Albumin secretion [µg]	2.26
TissUse	Study 2	Lot 3	Donor 4	Low HCT-NG	1	45	480	480L	5	Albumin secretion [µg]	2.08
TissUse	Study 2	Lot 3	Donor 4	Low HCT-NG	3	45	480	480L	5	Albumin secretion [µg]	2.86
TissUse	Study 2	Lot 3	Donor 4	Low HCT-NG	5	45	480	480L	5	Albumin secretion [µg]	1.81
TissUse	Study 2	Lot 3	Donor 4	Low HCT-NG	7	45	480	480L	5	Albumin secretion [µg]	1.81
TissUse	Study 2	Lot 3	Donor 4	Low HCT-NG	9	45	480	480L	5	Albumin secretion [µg]	1.9
TissUse	Study 2	Lot 3	Donor 4	Low HCT-NG	11	45	480	480L	5	Albumin secretion [µg]	2.79
TissUse	Study 2	Lot 3	Donor 4	Low HCT-NG	13	45	480	480L	5	Albumin secretion [µg]	2.17
TissUse	Study 2	Lot 3	Donor 4	Low HCT-NG	1	45	480	480R	6	Albumin secretion [µg]	1.87
TissUse	Study 2	Lot 3	Donor 4	Low HCT-NG	3	45	480	480R	6	Albumin secretion [µg]	2.66
TissUse	Study 2	Lot 3	Donor 4	Low HCT-NG	5	45	480	480R	6	Albumin secretion [µg]	1.39
TissUse	Study 2	Lot 3	Donor 4	Low HCT-NG	7	45	480	480R	6	Albumin secretion [µg]	1.41
TissUse	Study 2	Lot 3	Donor 4	Low HCT-NG	9	45	480	480R	6	Albumin secretion [µg]	1.48
TissUse	Study 2	Lot 3	Donor 4	Low HCT-NG	11	45	480	480R	6	Albumin secretion [µg]	2.39
TissUse	Study 2	Lot 3	Donor 4	Low HCT-NG	13	45	480	480R	6	Albumin secretion [µg]	1.81
TissUse	Study 2	Lot 3	Donor 4	Low HCT-NG	1	45	476	476L	7	Albumin secretion [µg]	2.05
TissUse	Study 2	Lot 3	Donor 4	Low HCT-NG	3	45	476	476L	7	Albumin secretion [µg]	2.42
TissUse	Study 2	Lot 3	Donor 4	Low HCT-NG	5	45	476	476L	7	Albumin secretion [µg]	1.7
TissUse	Study 2	Lot 3	Donor 4	Low HCT-NG	7	45	476	476L	7	Albumin secretion [µg]	1.59
TissUse	Study 2	Lot 3	Donor 4	Low HCT-NG	9	45	476	476L	7	Albumin secretion [µg]	1.64
TissUse	Study 2	Lot 3	Donor 4	Low HCT-NG	11	45	476	476L	7	Albumin secretion [µg]	2.56
TissUse	Study 2	Lot 3	Donor 4	Low HCT-NG	13	45	476	476L	7	Albumin secretion [µg]	2.05
TissUse	Study 2	Lot 3	Donor 4	Low HCT-NG	1	45	476	476R	8	Albumin secretion [µg]	1.93
TissUse	Study 2	Lot 3	Donor 4	Low HCT-NG	3	45	476	476R	8	Albumin secretion [µg]	2.28
TissUse	Study 2	Lot 3	Donor 4	Low HCT-NG	5	45	476	476R	8	Albumin secretion [µg]	1.47
TissUse	Study 2	Lot 3	Donor 4	Low HCT-NG	7	45	476	476R	8	Albumin secretion [µg]	1.52
TissUse	Study 2	Lot 3	Donor 4	Low HCT-NG	9	45	476	476R	8	Albumin secretion [µg]	1.62
TissUse	Study 2	Lot 3	Donor 4	Low HCT-NG	11	45	476	476R	8	Albumin secretion [µg]	2.42
TissUse	Study 2	Lot 3	Donor 4	Low HCT-NG	13	45	476	476R	8	Albumin secretion [µg]	1.86
AstraZeneca	Study 3	Lot 1	Donor 5	High HCT-HG	1	36	36A	36AL	1	Albumin secretion [µg]	2.02
AstraZeneca	Study 3	Lot 1	Donor 5	High HCT-HG	3	36	36A	36AL	1	Albumin secretion [µg]	2.28
AstraZeneca	Study 3	Lot 1	Donor 5	High HCT-HG	5	36	36A	36AL	1	Albumin secretion [µg]	2.34
AstraZeneca	Study 3	Lot 1	Donor 5	High HCT-HG	7	36	36A	36AL	1	Albumin secretion [µg]	2.4
AstraZeneca	Study 3	Lot 1	Donor 5	High HCT-HG	9	36	36A	36AL	1	Albumin secretion [µg]	2.61
AstraZeneca	Study 3	Lot 1	Donor 5	High HCT-HG	11	36	36A	36AL	1	Albumin secretion [µg]	4.47
AstraZeneca	Study 3	Lot 1	Donor 5	High HCT-HG	13	36	36A	36AL	1	Albumin secretion [µg]	6.47
AstraZeneca	Study 3	Lot 1	Donor 5	High HCT-HG	1	36	36A	36AR	2	Albumin secretion [µg]	2.5
AstraZeneca	Study 3	Lot 1	Donor 5	High HCT-HG	3	36	36A	36AR	2	Albumin secretion [µg]	2.69
AstraZeneca	Study 3	Lot 1	Donor 5	High HCT-HG	5	36	36A	36AR	2	Albumin secretion [µg]	2.69
AstraZeneca	Study 3	Lot 1	Donor 5	High HCT-HG	7	36	36A	36AR	2	Albumin secretion [µg]	2.48
AstraZeneca	Study 3	Lot 1	Donor 5	High HCT-HG	9	36	36A	36AR	2	Albumin secretion [µg]	2.55
AstraZeneca	Study 3	Lot 1	Donor 5	High HCT-HG	11	36	36A	36AR	2	Albumin secretion [µg]	4.71
AstraZeneca	Study 3	Lot 1	Donor 5	High HCT-HG	13	36	36A	36AR	2	Albumin secretion [µg]	5.83
AstraZeneca	Study 3	Lot 1	Donor 5	High HCT-HG	1	36	36B	36BL	3	Albumin secretion [µg]	1.94
AstraZeneca	Study 3	Lot 1	Donor 5	High HCT-HG	3	36	36B	36BL	3	Albumin secretion [µg]	2.73
AstraZeneca	Study 3	Lot 1	Donor 5	High HCT-HG	5	36	36B	36BL	3	Albumin secretion [µg]	3.02
AstraZeneca	Study 3	Lot 1	Donor 5	High HCT-HG	7	36	36B	36BL	3	Albumin secretion [µg]	2.94
AstraZeneca	Study 3	Lot 1	Donor 5	High HCT-HG	9	36	36B	36BL	3	Albumin secretion [µg]	3.53
AstraZeneca	Study 3	Lot 1	Donor 5	High HCT-HG	11	36	36B	36BL	3	Albumin secretion [µg]	6.92
AstraZeneca	Study 3	Lot 1	Donor 5	High HCT-HG	13	36	36B	36BL	3	Albumin secretion [µg]	7.83
AstraZeneca	Study 3	Lot 1	Donor 5	High HCT-HG	1	36	36B	36BR	4	Albumin secretion [µg]	2.44
AstraZeneca	Study 3	Lot 1	Donor 5	High HCT-HG	3	36	36B	36BR	4	Albumin secretion [µg]	2.72
AstraZeneca	Study 3	Lot 1	Donor 5	High HCT-HG	5	36	36B	36BR	4	Albumin secretion [µg]	3.04
AstraZeneca	Study 3	Lot 1	Donor 5	High HCT-HG	7	36	36B	36BR	4	Albumin secretion [µg]	3.1
AstraZeneca	Study 3	Lot 1	Donor 5	High HCT-HG	9	36	36B	36BR	4	Albumin secretion [µg]	2.99
AstraZeneca	Study 3	Lot 1	Donor 5	High HCT-HG	11	36	36B	36BR	4	Albumin secretion [µg]	5.94
AstraZeneca	Study 3	Lot 1	Donor 5	High HCT-HG	13	36	36B	36BR	4	Albumin secretion [µg]	7.65
AstraZeneca	Study 3	Lot 1	Donor 5	High HCT-NG	1	37	37A	37AL	1	Albumin secretion [µg]	2
AstraZeneca	Study 3	Lot 1	Donor 5	High HCT-NG	3	37	37A	37AL	1	Albumin secretion [µg]	2.16
AstraZeneca	Study 3	Lot 1	Donor 5	High HCT-NG	5	37	37A	37AL	1	Albumin secretion [µg]	1.85
AstraZeneca	Study 3	Lot 1	Donor 5	High HCT-NG	7	37	37A	37AL	1	Albumin secretion [µg]	2.01
AstraZeneca	Study 3	Lot 1	Donor 5	High HCT-NG	9	37	37A	37AL	1	Albumin secretion [µg]	2.12
AstraZeneca	Study 3	Lot 1	Donor 5	High HCT-NG	11	37	37A	37AL	1	Albumin secretion [µg]	2.7
AstraZeneca	Study 3	Lot 1	Donor 5	High HCT-NG	13	37	37A	37AL	1	Albumin secretion [µg]	2.98
AstraZeneca	Study 3	Lot 1	Donor 5	High HCT-NG	1	37	37A	37AR	2	Albumin secretion [µg]	1.89
AstraZeneca	Study 3	Lot 1	Donor 5	High HCT-NG	3	37	37A	37AR	2	Albumin secretion [µg]	2.35
AstraZeneca	Study 3	Lot 1	Donor 5	High HCT-NG	5	37	37A	37AR	2	Albumin secretion [µg]	2.22
AstraZeneca	Study 3	Lot 1	Donor 5	High HCT-NG	7	37	37A	37AR	2	Albumin secretion [µg]	2.4
AstraZeneca	Study 3	Lot 1	Donor 5	High HCT-NG	9	37	37A	37AR	2	Albumin secretion [µg]	4.01
AstraZeneca	Study 3	Lot 1	Donor 5	High HCT-NG	11	37	37A	37AR	2	Albumin secretion [µg]	3.93
AstraZeneca	Study 3	Lot 1	Donor 5	High HCT-NG	13	37	37A	37AR	2	Albumin secretion [µg]	3.95
AstraZeneca	Study 3	Lot 1	Donor 5	High HCT-NG	1	37	37B	37BL	3	Albumin secretion [µg]	2.25
AstraZeneca	Study 3	Lot 1	Donor 5	High HCT-NG	3	37	37B	37BL	3	Albumin secretion [µg]	2.28
AstraZeneca	Study 3	Lot 1	Donor 5	High HCT-NG	5	37	37B	37BL	3	Albumin secretion [µg]	2.09
AstraZeneca	Study 3	Lot 1	Donor 5	High HCT-NG	7	37	37B	37BL	3	Albumin secretion [µg]	2.69
AstraZeneca	Study 3	Lot 1	Donor 5	High HCT-NG	9	37	37B	37BL	3	Albumin secretion [µg]	3.79
AstraZeneca	Study 3	Lot 1	Donor 5	High HCT-NG	11	37	37B	37BL	3	Albumin secretion [µg]	4.55
AstraZeneca	Study 3	Lot 1	Donor 5	High HCT-NG	13	37	37B	37BL	3	Albumin secretion [µg]	4.95
AstraZeneca	Study 3	Lot 1	Donor 5	High HCT-NG	1	37	37B	37BR	4	Albumin secretion [µg]	2.12
AstraZeneca	Study 3	Lot 1	Donor 5	High HCT-NG	3	37	37B	37BR	4	Albumin secretion [µg]	2.2
AstraZeneca	Study 3	Lot 1	Donor 5	High HCT-NG	5	37	37B	37BR	4	Albumin secretion [µg]	2.09
AstraZeneca	Study 3	Lot 1	Donor 5	High HCT-NG	7	37	37B	37BR	4	Albumin secretion [µg]	2.43
AstraZeneca	Study 3	Lot 1	Donor 5	High HCT-NG	9	37	37B	37BR	4	Albumin secretion [µg]	3.26
AstraZeneca	Study 3	Lot 1	Donor 5	High HCT-NG	11	37	37B	37BR	4	Albumin secretion [µg]	4.27
AstraZeneca	Study 3	Lot 1	Donor 5	High HCT-NG	13	37	37B	37BR	4	Albumin secretion [µg]	4.64
AstraZeneca	Study 3	Lot 1	Donor 5	High HCT-NG	1	37	37C	37CL	5	Albumin secretion [µg]	2.03
AstraZeneca	Study 3	Lot 1	Donor 5	High HCT-NG	3	37	37C	37CL	5	Albumin secretion [µg]	2.13
AstraZeneca	Study 3	Lot 1	Donor 5	High HCT-NG	5	37	37C	37CL	5	Albumin secretion [µg]	2.21
AstraZeneca	Study 3	Lot 1	Donor 5	High HCT-NG	7	37	37C	37CL	5	Albumin secretion [µg]	2.48
AstraZeneca	Study 3	Lot 1	Donor 5	High HCT-NG	9	37	37C	37CL	5	Albumin secretion [µg]	3.08
AstraZeneca	Study 3	Lot 1	Donor 5	High HCT-NG	11	37	37C	37CL	5	Albumin secretion [µg]	4.25
AstraZeneca	Study 3	Lot 1	Donor 5	High HCT-NG	13	37	37C	37CL	5	Albumin secretion [µg]	4.6
AstraZeneca	Study 3	Lot 1	Donor 5	High HCT-NG	1	37	37C	37CR	6	Albumin secretion [µg]	2.3
AstraZeneca	Study 3	Lot 1	Donor 5	High HCT-NG	3	37	37C	37CR	6	Albumin secretion [µg]	2.34
AstraZeneca	Study 3	Lot 1	Donor 5	High HCT-NG	5	37	37C	37CR	6	Albumin secretion [µg]	2.55
AstraZeneca	Study 3	Lot 1	Donor 5	High HCT-NG	7	37	37C	37CR	6	Albumin secretion [µg]	2.98
AstraZeneca	Study 3	Lot 1	Donor 5	High HCT-NG	9	37	37C	37CR	6	Albumin secretion [µg]	3.44
AstraZeneca	Study 3	Lot 1	Donor 5	High HCT-NG	11	37	37C	37CR	6	Albumin secretion [µg]	4.15
AstraZeneca	Study 3	Lot 1	Donor 5	High HCT-NG	13	37	37C	37CR	6	Albumin secretion [µg]	7.74
AstraZeneca	Study 3	Lot 1	Donor 5	High HCT-NG	1	37	37D	37DL	7	Albumin secretion [µg]	2.04
AstraZeneca	Study 3	Lot 1	Donor 5	High HCT-NG	3	37	37D	37DL	7	Albumin secretion [µg]	2.11
AstraZeneca	Study 3	Lot 1	Donor 5	High HCT-NG	5	37	37D	37DL	7	Albumin secretion [µg]	2.25
AstraZeneca	Study 3	Lot 1	Donor 5	High HCT-NG	7	37	37D	37DL	7	Albumin secretion [µg]	2.24
AstraZeneca	Study 3	Lot 1	Donor 5	High HCT-NG	9	37	37D	37DL	7	Albumin secretion [µg]	3.13
AstraZeneca	Study 3	Lot 1	Donor 5	High HCT-NG	11	37	37D	37DL	7	Albumin secretion [µg]	3.56
AstraZeneca	Study 3	Lot 1	Donor 5	High HCT-NG	13	37	37D	37DL	7	Albumin secretion [µg]	4.15
AstraZeneca	Study 3	Lot 1	Donor 5	High HCT-NG	1	37	37D	37DR	8	Albumin secretion [µg]	2.69
AstraZeneca	Study 3	Lot 1	Donor 5	High HCT-NG	3	37	37D	37DR	8	Albumin secretion [µg]	2.23
AstraZeneca	Study 3	Lot 1	Donor 5	High HCT-NG	5	37	37D	37DR	8	Albumin secretion [µg]	2.1
AstraZeneca	Study 3	Lot 1	Donor 5	High HCT-NG	7	37	37D	37DR	8	Albumin secretion [µg]	2.19
AstraZeneca	Study 3	Lot 1	Donor 5	High HCT-NG	9	37	37D	37DR	8	Albumin secretion [µg]	2.68
AstraZeneca	Study 3	Lot 1	Donor 5	High HCT-NG	11	37	37D	37DR	8	Albumin secretion [µg]	3.22
AstraZeneca	Study 3	Lot 1	Donor 5	High HCT-NG	13	37	37D	37DR	8	Albumin secretion [µg]	2.88
AstraZeneca	Study 3	Lot 1	Donor 5	Low HCT-HG	1	36	36C	36CL	1	Albumin secretion [µg]	1.97
AstraZeneca	Study 3	Lot 1	Donor 5	Low HCT-HG	3	36	36C	36CL	1	Albumin secretion [µg]	1.34
AstraZeneca	Study 3	Lot 1	Donor 5	Low HCT-HG	5	36	36C	36CL	1	Albumin secretion [µg]	1.76
AstraZeneca	Study 3	Lot 1	Donor 5	Low HCT-HG	7	36	36C	36CL	1	Albumin secretion [µg]	1.72
AstraZeneca	Study 3	Lot 1	Donor 5	Low HCT-HG	9	36	36C	36CL	1	Albumin secretion [µg]	1.3
AstraZeneca	Study 3	Lot 1	Donor 5	Low HCT-HG	11	36	36C	36CL	1	Albumin secretion [µg]	1.25
AstraZeneca	Study 3	Lot 1	Donor 5	Low HCT-HG	13	36	36C	36CL	1	Albumin secretion [µg]	1.62
AstraZeneca	Study 3	Lot 1	Donor 5	Low HCT-HG	1	36	36C	36CR	2	Albumin secretion [µg]	2.03
AstraZeneca	Study 3	Lot 1	Donor 5	Low HCT-HG	3	36	36C	36CR	2	Albumin secretion [µg]	1.25
AstraZeneca	Study 3	Lot 1	Donor 5	Low HCT-HG	5	36	36C	36CR	2	Albumin secretion [µg]	1.54
AstraZeneca	Study 3	Lot 1	Donor 5	Low HCT-HG	7	36	36C	36CR	2	Albumin secretion [µg]	1.55
AstraZeneca	Study 3	Lot 1	Donor 5	Low HCT-HG	9	36	36C	36CR	2	Albumin secretion [µg]	1.46
AstraZeneca	Study 3	Lot 1	Donor 5	Low HCT-HG	11	36	36C	36CR	2	Albumin secretion [µg]	1.23
AstraZeneca	Study 3	Lot 1	Donor 5	Low HCT-HG	13	36	36C	36CR	2	Albumin secretion [µg]	1.52
AstraZeneca	Study 3	Lot 1	Donor 5	Low HCT-HG	1	36	36D	36DL	3	Albumin secretion [µg]	1.62
AstraZeneca	Study 3	Lot 1	Donor 5	Low HCT-HG	3	36	36D	36DL	3	Albumin secretion [µg]	1.32
AstraZeneca	Study 3	Lot 1	Donor 5	Low HCT-HG	5	36	36D	36DL	3	Albumin secretion [µg]	1.46
AstraZeneca	Study 3	Lot 1	Donor 5	Low HCT-HG	7	36	36D	36DL	3	Albumin secretion [µg]	1.56
AstraZeneca	Study 3	Lot 1	Donor 5	Low HCT-HG	9	36	36D	36DL	3	Albumin secretion [µg]	2.52
AstraZeneca	Study 3	Lot 1	Donor 5	Low HCT-HG	11	36	36D	36DL	3	Albumin secretion [µg]	2.11
AstraZeneca	Study 3	Lot 1	Donor 5	Low HCT-HG	13	36	36D	36DL	3	Albumin secretion [µg]	1.77
AstraZeneca	Study 3	Lot 1	Donor 5	Low HCT-HG	1	36	36D	36DR	4	Albumin secretion [µg]	1.95
AstraZeneca	Study 3	Lot 1	Donor 5	Low HCT-HG	3	36	36D	36DR	4	Albumin secretion [µg]	1.34
AstraZeneca	Study 3	Lot 1	Donor 5	Low HCT-HG	5	36	36D	36DR	4	Albumin secretion [µg]	1.52
AstraZeneca	Study 3	Lot 1	Donor 5	Low HCT-HG	7	36	36D	36DR	4	Albumin secretion [µg]	1.43
AstraZeneca	Study 3	Lot 1	Donor 5	Low HCT-HG	9	36	36D	36DR	4	Albumin secretion [µg]	1.38
AstraZeneca	Study 3	Lot 1	Donor 5	Low HCT-HG	11	36	36D	36DR	4	Albumin secretion [µg]	2.06
AstraZeneca	Study 3	Lot 1	Donor 5	Low HCT-HG	13	36	36D	36DR	4	Albumin secretion [µg]	1.65
AstraZeneca	Study 3	Lot 1	Donor 5	Low HCT-NG	1	32	32A	32AL	1	Albumin secretion [µg]	2.01
AstraZeneca	Study 3	Lot 1	Donor 5	Low HCT-NG	3	32	32A	32AL	1	Albumin secretion [µg]	1.43
AstraZeneca	Study 3	Lot 1	Donor 5	Low HCT-NG	5	32	32A	32AL	1	Albumin secretion [µg]	1.62
AstraZeneca	Study 3	Lot 1	Donor 5	Low HCT-NG	7	32	32A	32AL	1	Albumin secretion [µg]	2.21
AstraZeneca	Study 3	Lot 1	Donor 5	Low HCT-NG	9	32	32A	32AL	1	Albumin secretion [µg]	2.42
AstraZeneca	Study 3	Lot 1	Donor 5	Low HCT-NG	11	32	32A	32AL	1	Albumin secretion [µg]	2.3
AstraZeneca	Study 3	Lot 1	Donor 5	Low HCT-NG	13	32	32A	32AL	1	Albumin secretion [µg]	1.72
AstraZeneca	Study 3	Lot 1	Donor 5	Low HCT-NG	1	32	32A	32AR	2	Albumin secretion [µg]	1.81
AstraZeneca	Study 3	Lot 1	Donor 5	Low HCT-NG	3	32	32A	32AR	2	Albumin secretion [µg]	1.54
AstraZeneca	Study 3	Lot 1	Donor 5	Low HCT-NG	5	32	32A	32AR	2	Albumin secretion [µg]	1.52
AstraZeneca	Study 3	Lot 1	Donor 5	Low HCT-NG	7	32	32A	32AR	2	Albumin secretion [µg]	2.14
AstraZeneca	Study 3	Lot 1	Donor 5	Low HCT-NG	9	32	32A	32AR	2	Albumin secretion [µg]	1.98
AstraZeneca	Study 3	Lot 1	Donor 5	Low HCT-NG	11	32	32A	32AR	2	Albumin secretion [µg]	2.42
AstraZeneca	Study 3	Lot 1	Donor 5	Low HCT-NG	13	32	32A	32AR	2	Albumin secretion [µg]	1.78
AstraZeneca	Study 3	Lot 1	Donor 5	Low HCT-NG	1	32	32B	32BL	3	Albumin secretion [µg]	2.17
AstraZeneca	Study 3	Lot 1	Donor 5	Low HCT-NG	3	32	32B	32BL	3	Albumin secretion [µg]	1.7
AstraZeneca	Study 3	Lot 1	Donor 5	Low HCT-NG	5	32	32B	32BL	3	Albumin secretion [µg]	1.75
AstraZeneca	Study 3	Lot 1	Donor 5	Low HCT-NG	7	32	32B	32BL	3	Albumin secretion [µg]	2.11
AstraZeneca	Study 3	Lot 1	Donor 5	Low HCT-NG	9	32	32B	32BL	3	Albumin secretion [µg]	2.35
AstraZeneca	Study 3	Lot 1	Donor 5	Low HCT-NG	11	32	32B	32BL	3	Albumin secretion [µg]	2.13
AstraZeneca	Study 3	Lot 1	Donor 5	Low HCT-NG	13	32	32B	32BL	3	Albumin secretion [µg]	1.86
AstraZeneca	Study 3	Lot 1	Donor 5	Low HCT-NG	1	32	32B	32BR	4	Albumin secretion [µg]	1.73
AstraZeneca	Study 3	Lot 1	Donor 5	Low HCT-NG	3	32	32B	32BR	4	Albumin secretion [µg]	1.27
AstraZeneca	Study 3	Lot 1	Donor 5	Low HCT-NG	5	32	32B	32BR	4	Albumin secretion [µg]	1.23
AstraZeneca	Study 3	Lot 1	Donor 5	Low HCT-NG	7	32	32B	32BR	4	Albumin secretion [µg]	1.49
AstraZeneca	Study 3	Lot 1	Donor 5	Low HCT-NG	9	32	32B	32BR	4	Albumin secretion [µg]	1.32
AstraZeneca	Study 3	Lot 1	Donor 5	Low HCT-NG	11	32	32B	32BR	4	Albumin secretion [µg]	1.32
AstraZeneca	Study 3	Lot 1	Donor 5	Low HCT-NG	13	32	32B	32BR	4	Albumin secretion [µg]	0.9
AstraZeneca	Study 3	Lot 1	Donor 5	Low HCT-NG	1	32	32C	32CL	5	Albumin secretion [µg]	2.18
AstraZeneca	Study 3	Lot 1	Donor 5	Low HCT-NG	3	32	32C	32CL	5	Albumin secretion [µg]	1.12
AstraZeneca	Study 3	Lot 1	Donor 5	Low HCT-NG	5	32	32C	32CL	5	Albumin secretion [µg]	1.15
AstraZeneca	Study 3	Lot 1	Donor 5	Low HCT-NG	7	32	32C	32CL	5	Albumin secretion [µg]	1.6
AstraZeneca	Study 3	Lot 1	Donor 5	Low HCT-NG	9	32	32C	32CL	5	Albumin secretion [µg]	1.67
AstraZeneca	Study 3	Lot 1	Donor 5	Low HCT-NG	11	32	32C	32CL	5	Albumin secretion [µg]	1.77
AstraZeneca	Study 3	Lot 1	Donor 5	Low HCT-NG	13	32	32C	32CL	5	Albumin secretion [µg]	1.67
AstraZeneca	Study 3	Lot 1	Donor 5	Low HCT-NG	1	32	32C	32CR	6	Albumin secretion [µg]	1.63
AstraZeneca	Study 3	Lot 1	Donor 5	Low HCT-NG	3	32	32C	32CR	6	Albumin secretion [µg]	1.1
AstraZeneca	Study 3	Lot 1	Donor 5	Low HCT-NG	5	32	32C	32CR	6	Albumin secretion [µg]	1.32
AstraZeneca	Study 3	Lot 1	Donor 5	Low HCT-NG	7	32	32C	32CR	6	Albumin secretion [µg]	1.57
AstraZeneca	Study 3	Lot 1	Donor 5	Low HCT-NG	9	32	32C	32CR	6	Albumin secretion [µg]	1.8
AstraZeneca	Study 3	Lot 1	Donor 5	Low HCT-NG	11	32	32C	32CR	6	Albumin secretion [µg]	1.78
AstraZeneca	Study 3	Lot 1	Donor 5	Low HCT-NG	13	32	32C	32CR	6	Albumin secretion [µg]	1.49
AstraZeneca	Study 3	Lot 1	Donor 5	Low HCT-NG	1	32	32D	32DL	7	Albumin secretion [µg]	2.08
AstraZeneca	Study 3	Lot 1	Donor 5	Low HCT-NG	3	32	32D	32DL	7	Albumin secretion [µg]	1.46
AstraZeneca	Study 3	Lot 1	Donor 5	Low HCT-NG	5	32	32D	32DL	7	Albumin secretion [µg]	1.79
AstraZeneca	Study 3	Lot 1	Donor 5	Low HCT-NG	7	32	32D	32DL	7	Albumin secretion [µg]	2.26
AstraZeneca	Study 3	Lot 1	Donor 5	Low HCT-NG	9	32	32D	32DL	7	Albumin secretion [µg]	2.69
AstraZeneca	Study 3	Lot 1	Donor 5	Low HCT-NG	11	32	32D	32DL	7	Albumin secretion [µg]	2.39
AstraZeneca	Study 3	Lot 1	Donor 5	Low HCT-NG	13	32	32D	32DL	7	Albumin secretion [µg]	2.1
AstraZeneca	Study 3	Lot 1	Donor 5	Low HCT-NG	1	32	32D	32DR	8	Albumin secretion [µg]	1.91
AstraZeneca	Study 3	Lot 1	Donor 5	Low HCT-NG	3	32	32D	32DR	8	Albumin secretion [µg]	1.37
AstraZeneca	Study 3	Lot 1	Donor 5	Low HCT-NG	5	32	32D	32DR	8	Albumin secretion [µg]	1.33
AstraZeneca	Study 3	Lot 1	Donor 5	Low HCT-NG	7	32	32D	32DR	8	Albumin secretion [µg]	1.73
AstraZeneca	Study 3	Lot 1	Donor 5	Low HCT-NG	9	32	32D	32DR	8	Albumin secretion [µg]	1.88
AstraZeneca	Study 3	Lot 1	Donor 5	Low HCT-NG	11	32	32D	32DR	8	Albumin secretion [µg]	1.28
AstraZeneca	Study 3	Lot 1	Donor 5	Low HCT-NG	13	32	32D	32DR	8	Albumin secretion [µg]	1.03
lab	study	heparg_lot	islet_donor	condition	day	control_unit	chip	circuit	rep	readout [unit]	value	below_dl
TissUse or AstraZeneca	e.g. Study 1	e.g. lot 2	e.g. Donor 3	e.g. High HCT-HG	e.g. 0	unique name or number for each unique control unit	unique number for each unique chip	unique number for each unique circuit	replicate number WITHIN a study and condition. For example for albumin measurements: study 1 will have replicate numbers 1-10 for each condition.	Name of readout and unit in parentheses	The value. NA for missing values	"<DL" if the value is missing because it is below detection limit.

## Sheet: Fig 3d Gene expression
lab	study	heparg_lot	condition	gene	rep	readout [unit]	value	below_dl
TissUse	Study 1	Lot 2	High HCT-HG	HNF4	1	Gene expression [fold change to High HCT-HG]	0.527549
TissUse	Study 1	Lot 2	High HCT-HG	ALB	1	Gene expression [fold change to High HCT-HG]	0.656131
TissUse	Study 1	Lot 2	High HCT-HG	AHSG	1	Gene expression [fold change to High HCT-HG]	1.10264
TissUse	Study 1	Lot 2	High HCT-HG	MRP2	1	Gene expression [fold change to High HCT-HG]	0.434467
TissUse	Study 1	Lot 2	High HCT-HG	CYP3A4	1	Gene expression [fold change to High HCT-HG]	0.327412
TissUse	Study 1	Lot 2	High HCT-HG	CPS1	1	Gene expression [fold change to High HCT-HG]	1.14728
TissUse	Study 1	Lot 2	High HCT-HG	ABCB11	1	Gene expression [fold change to High HCT-HG]	0.336049
TissUse	Study 1	Lot 2	High HCT-HG	ACTA2	1	Gene expression [fold change to High HCT-HG]	1.09217
TissUse	Study 1	Lot 2	High HCT-HG	HNF4	2	Gene expression [fold change to High HCT-HG]	0.385791
TissUse	Study 1	Lot 2	High HCT-HG	ALB	2	Gene expression [fold change to High HCT-HG]	0.498075
TissUse	Study 1	Lot 2	High HCT-HG	AHSG	2	Gene expression [fold change to High HCT-HG]	0.792265
TissUse	Study 1	Lot 2	High HCT-HG	MRP2	2	Gene expression [fold change to High HCT-HG]	0.485492
TissUse	Study 1	Lot 2	High HCT-HG	CYP3A4	2	Gene expression [fold change to High HCT-HG]	0.244761
TissUse	Study 1	Lot 2	High HCT-HG	CPS1	2	Gene expression [fold change to High HCT-HG]	0.577517
TissUse	Study 1	Lot 2	High HCT-HG	ABCB11	2	Gene expression [fold change to High HCT-HG]	0.33377
TissUse	Study 1	Lot 2	High HCT-HG	ACTA2	2	Gene expression [fold change to High HCT-HG]	0.496595
TissUse	Study 1	Lot 2	High HCT-HG	HNF4	3	Gene expression [fold change to High HCT-HG]	3.01008
TissUse	Study 1	Lot 2	High HCT-HG	ALB	3	Gene expression [fold change to High HCT-HG]	2.90271
TissUse	Study 1	Lot 2	High HCT-HG	AHSG	3	Gene expression [fold change to High HCT-HG]	0.977122
TissUse	Study 1	Lot 2	High HCT-HG	MRP2	3	Gene expression [fold change to High HCT-HG]	3.53285
TissUse	Study 1	Lot 2	High HCT-HG	CYP3A4	3	Gene expression [fold change to High HCT-HG]	5.20852
TissUse	Study 1	Lot 2	High HCT-HG	CPS1	3	Gene expression [fold change to High HCT-HG]	2.10617
TissUse	Study 1	Lot 2	High HCT-HG	ABCB11	3	Gene expression [fold change to High HCT-HG]	5.66619
TissUse	Study 1	Lot 2	High HCT-HG	ACTA2	3	Gene expression [fold change to High HCT-HG]	2.39395
TissUse	Study 1	Lot 2	High HCT-HG	HNF4	4	Gene expression [fold change to High HCT-HG]	1.63233
TissUse	Study 1	Lot 2	High HCT-HG	ALB	4	Gene expression [fold change to High HCT-HG]	1.05417
TissUse	Study 1	Lot 2	High HCT-HG	AHSG	4	Gene expression [fold change to High HCT-HG]	1.17151
TissUse	Study 1	Lot 2	High HCT-HG	MRP2	4	Gene expression [fold change to High HCT-HG]	1.34195
TissUse	Study 1	Lot 2	High HCT-HG	CYP3A4	4	Gene expression [fold change to High HCT-HG]	2.39579
TissUse	Study 1	Lot 2	High HCT-HG	CPS1	4	Gene expression [fold change to High HCT-HG]	0.716595
TissUse	Study 1	Lot 2	High HCT-HG	ABCB11	4	Gene expression [fold change to High HCT-HG]	1.57347
TissUse	Study 1	Lot 2	High HCT-HG	ACTA2	4	Gene expression [fold change to High HCT-HG]	0.770181
TissUse	Study 2	Lot 3	High HCT-HG	HNF4	1	Gene expression [fold change to High HCT-HG]	1.21737
TissUse	Study 2	Lot 3	High HCT-HG	ALB	1	Gene expression [fold change to High HCT-HG]	1.28184
TissUse	Study 2	Lot 3	High HCT-HG	AHSG	1	Gene expression [fold change to High HCT-HG]	0.717025
TissUse	Study 2	Lot 3	High HCT-HG	MRP2	1	Gene expression [fold change to High HCT-HG]	1.13534
TissUse	Study 2	Lot 3	High HCT-HG	CYP3A4	1	Gene expression [fold change to High HCT-HG]	0.90927
TissUse	Study 2	Lot 3	High HCT-HG	CPS1	1	Gene expression [fold change to High HCT-HG]	1.29279
TissUse	Study 2	Lot 3	High HCT-HG	ABCB11	1	Gene expression [fold change to High HCT-HG]	1.65904
TissUse	Study 2	Lot 3	High HCT-HG	ACTA2	1	Gene expression [fold change to High HCT-HG]	1.09566
TissUse	Study 2	Lot 3	High HCT-HG	HNF4	2	Gene expression [fold change to High HCT-HG]	0.914377
TissUse	Study 2	Lot 3	High HCT-HG	ALB	2	Gene expression [fold change to High HCT-HG]	1.08908
TissUse	Study 2	Lot 3	High HCT-HG	AHSG	2	Gene expression [fold change to High HCT-HG]	1.12
TissUse	Study 2	Lot 3	High HCT-HG	MRP2	2	Gene expression [fold change to High HCT-HG]	1.01923
TissUse	Study 2	Lot 3	High HCT-HG	CYP3A4	2	Gene expression [fold change to High HCT-HG]	1.0113
TissUse	Study 2	Lot 3	High HCT-HG	CPS1	2	Gene expression [fold change to High HCT-HG]	0.906053
TissUse	Study 2	Lot 3	High HCT-HG	ABCB11	2	Gene expression [fold change to High HCT-HG]	0.868115
TissUse	Study 2	Lot 3	High HCT-HG	ACTA2	2	Gene expression [fold change to High HCT-HG]	0.954286
TissUse	Study 2	Lot 3	High HCT-HG	HNF4	3	Gene expression [fold change to High HCT-HG]	1.02776
TissUse	Study 2	Lot 3	High HCT-HG	ALB	3	Gene expression [fold change to High HCT-HG]	0.827629
TissUse	Study 2	Lot 3	High HCT-HG	AHSG	3	Gene expression [fold change to High HCT-HG]	0.935127
TissUse	Study 2	Lot 3	High HCT-HG	MRP2	3	Gene expression [fold change to High HCT-HG]	1.25779
TissUse	Study 2	Lot 3	High HCT-HG	CYP3A4	3	Gene expression [fold change to High HCT-HG]	0.778309
TissUse	Study 2	Lot 3	High HCT-HG	CPS1	3	Gene expression [fold change to High HCT-HG]	1.00908
TissUse	Study 2	Lot 3	High HCT-HG	ABCB11	3	Gene expression [fold change to High HCT-HG]	1.03541
TissUse	Study 2	Lot 3	High HCT-HG	ACTA2	3	Gene expression [fold change to High HCT-HG]	0.889451
TissUse	Study 2	Lot 3	High HCT-HG	HNF4	4	Gene expression [fold change to High HCT-HG]	0.874103
TissUse	Study 2	Lot 3	High HCT-HG	ALB	4	Gene expression [fold change to High HCT-HG]	0.865505
TissUse	Study 2	Lot 3	High HCT-HG	AHSG	4	Gene expression [fold change to High HCT-HG]	1.33161
TissUse	Study 2	Lot 3	High HCT-HG	MRP2	4	Gene expression [fold change to High HCT-HG]	0.687055
TissUse	Study 2	Lot 3	High HCT-HG	CYP3A4	4	Gene expression [fold change to High HCT-HG]	1.39725
TissUse	Study 2	Lot 3	High HCT-HG	CPS1	4	Gene expression [fold change to High HCT-HG]	0.846046
TissUse	Study 2	Lot 3	High HCT-HG	ABCB11	4	Gene expression [fold change to High HCT-HG]	0.670586
TissUse	Study 2	Lot 3	High HCT-HG	ACTA2	4	Gene expression [fold change to High HCT-HG]	1.07529
TissUse	Study 1	Lot 2	High HCT-NG	HNF4	1	Gene expression [fold change to High HCT-HG]	5.62007
TissUse	Study 1	Lot 2	High HCT-NG	ALB	1	Gene expression [fold change to High HCT-HG]	1.43543
TissUse	Study 1	Lot 2	High HCT-NG	AHSG	1	Gene expression [fold change to High HCT-HG]	0.173346
TissUse	Study 1	Lot 2	High HCT-NG	MRP2	1	Gene expression [fold change to High HCT-HG]	5.79848
TissUse	Study 1	Lot 2	High HCT-NG	CYP3A4	1	Gene expression [fold change to High HCT-HG]	1.47695
TissUse	Study 1	Lot 2	High HCT-NG	CPS1	1	Gene expression [fold change to High HCT-HG]	1.82072
TissUse	Study 1	Lot 2	High HCT-NG	ABCB11	1	Gene expression [fold change to High HCT-HG]	5.7063
TissUse	Study 1	Lot 2	High HCT-NG	ACTA2	1	Gene expression [fold change to High HCT-HG]	1.70623
TissUse	Study 1	Lot 2	High HCT-NG	HNF4	2	Gene expression [fold change to High HCT-HG]	6.97328
TissUse	Study 1	Lot 2	High HCT-NG	ALB	2	Gene expression [fold change to High HCT-HG]	3.0896
TissUse	Study 1	Lot 2	High HCT-NG	AHSG	2	Gene expression [fold change to High HCT-HG]	0.724617
TissUse	Study 1	Lot 2	High HCT-NG	MRP2	2	Gene expression [fold change to High HCT-HG]	6.83132
TissUse	Study 1	Lot 2	High HCT-NG	CYP3A4	2	Gene expression [fold change to High HCT-HG]	4.1413
TissUse	Study 1	Lot 2	High HCT-NG	CPS1	2	Gene expression [fold change to High HCT-HG]	4.83346
TissUse	Study 1	Lot 2	High HCT-NG	ABCB11	2	Gene expression [fold change to High HCT-HG]	15.0699
TissUse	Study 1	Lot 2	High HCT-NG	ACTA2	2	Gene expression [fold change to High HCT-HG]	1.63257
TissUse	Study 1	Lot 2	High HCT-NG	HNF4	3	Gene expression [fold change to High HCT-HG]	0.573486
TissUse	Study 1	Lot 2	High HCT-NG	ALB	3	Gene expression [fold change to High HCT-HG]	0.413784
TissUse	Study 1	Lot 2	High HCT-NG	AHSG	3	Gene expression [fold change to High HCT-HG]	0.0421918
TissUse	Study 1	Lot 2	High HCT-NG	MRP2	3	Gene expression [fold change to High HCT-HG]	1.02072
TissUse	Study 1	Lot 2	High HCT-NG	CYP3A4	3	Gene expression [fold change to High HCT-HG]	0.240646
TissUse	Study 1	Lot 2	High HCT-NG	CPS1	3	Gene expression [fold change to High HCT-HG]	0.489473
TissUse	Study 1	Lot 2	High HCT-NG	ABCB11	3	Gene expression [fold change to High HCT-HG]	0.687018
TissUse	Study 1	Lot 2	High HCT-NG	ACTA2	3	Gene expression [fold change to High HCT-HG]	0.830831
TissUse	Study 1	Lot 2	High HCT-NG	HNF4	4	Gene expression [fold change to High HCT-HG]	1.3196
TissUse	Study 1	Lot 2	High HCT-NG	ALB	4	Gene expression [fold change to High HCT-HG]	0.730549
TissUse	Study 1	Lot 2	High HCT-NG	AHSG	4	Gene expression [fold change to High HCT-HG]	0.193814
TissUse	Study 1	Lot 2	High HCT-NG	MRP2	4	Gene expression [fold change to High HCT-HG]	1.92837
TissUse	Study 1	Lot 2	High HCT-NG	CYP3A4	4	Gene expression [fold change to High HCT-HG]	0.653226
TissUse	Study 1	Lot 2	High HCT-NG	CPS1	4	Gene expression [fold change to High HCT-HG]	0.564454
TissUse	Study 1	Lot 2	High HCT-NG	ABCB11	4	Gene expression [fold change to High HCT-HG]	2.60262
TissUse	Study 1	Lot 2	High HCT-NG	ACTA2	4	Gene expression [fold change to High HCT-HG]	0.953601
TissUse	Study 2	Lot 3	High HCT-NG	HNF4	1	Gene expression [fold change to High HCT-HG]	0.819704
TissUse	Study 2	Lot 3	High HCT-NG	ALB	1	Gene expression [fold change to High HCT-HG]	0.543788
TissUse	Study 2	Lot 3	High HCT-NG	AHSG	1	Gene expression [fold change to High HCT-HG]	0.547645
TissUse	Study 2	Lot 3	High HCT-NG	MRP2	1	Gene expression [fold change to High HCT-HG]	0.861052
TissUse	Study 2	Lot 3	High HCT-NG	CYP3A4	1	Gene expression [fold change to High HCT-HG]	0.111321
TissUse	Study 2	Lot 3	High HCT-NG	CPS1	1	Gene expression [fold change to High HCT-HG]	0.257379
TissUse	Study 2	Lot 3	High HCT-NG	ABCB11	1	Gene expression [fold change to High HCT-HG]	1.06388
TissUse	Study 2	Lot 3	High HCT-NG	ACTA2	1	Gene expression [fold change to High HCT-HG]	1.1667
TissUse	Study 2	Lot 3	High HCT-NG	HNF4	2	Gene expression [fold change to High HCT-HG]	0.866015
TissUse	Study 2	Lot 3	High HCT-NG	ALB	2	Gene expression [fold change to High HCT-HG]	0.727387
TissUse	Study 2	Lot 3	High HCT-NG	AHSG	2	Gene expression [fold change to High HCT-HG]	0.15987
TissUse	Study 2	Lot 3	High HCT-NG	MRP2	2	Gene expression [fold change to High HCT-HG]	0.909018
TissUse	Study 2	Lot 3	High HCT-NG	CYP3A4	2	Gene expression [fold change to High HCT-HG]	0.20383
TissUse	Study 2	Lot 3	High HCT-NG	CPS1	2	Gene expression [fold change to High HCT-HG]	0.27641
TissUse	Study 2	Lot 3	High HCT-NG	ABCB11	2	Gene expression [fold change to High HCT-HG]	1.24043
TissUse	Study 2	Lot 3	High HCT-NG	ACTA2	2	Gene expression [fold change to High HCT-HG]	1.25728
TissUse	Study 2	Lot 3	High HCT-NG	HNF4	3	Gene expression [fold change to High HCT-HG]	1.73136
TissUse	Study 2	Lot 3	High HCT-NG	ALB	3	Gene expression [fold change to High HCT-HG]	1.42714
TissUse	Study 2	Lot 3	High HCT-NG	AHSG	3	Gene expression [fold change to High HCT-HG]	0.618583
TissUse	Study 2	Lot 3	High HCT-NG	MRP2	3	Gene expression [fold change to High HCT-HG]	1.84146
TissUse	Study 2	Lot 3	High HCT-NG	CYP3A4	3	Gene expression [fold change to High HCT-HG]	0.455031
TissUse	Study 2	Lot 3	High HCT-NG	CPS1	3	Gene expression [fold change to High HCT-HG]	0.606872
TissUse	Study 2	Lot 3	High HCT-NG	ABCB11	3	Gene expression [fold change to High HCT-HG]	1.81665
TissUse	Study 2	Lot 3	High HCT-NG	ACTA2	3	Gene expression [fold change to High HCT-HG]	2.94179
TissUse	Study 2	Lot 3	High HCT-NG	HNF4	4	Gene expression [fold change to High HCT-HG]	0.979774
TissUse	Study 2	Lot 3	High HCT-NG	ALB	4	Gene expression [fold change to High HCT-HG]	1.08372
TissUse	Study 2	Lot 3	High HCT-NG	AHSG	4	Gene expression [fold change to High HCT-HG]	0.167934
TissUse	Study 2	Lot 3	High HCT-NG	MRP2	4	Gene expression [fold change to High HCT-HG]	0.838387
TissUse	Study 2	Lot 3	High HCT-NG	CYP3A4	4	Gene expression [fold change to High HCT-HG]	0.371075
TissUse	Study 2	Lot 3	High HCT-NG	CPS1	4	Gene expression [fold change to High HCT-HG]	0.365048
TissUse	Study 2	Lot 3	High HCT-NG	ABCB11	4	Gene expression [fold change to High HCT-HG]	0.958247
TissUse	Study 2	Lot 3	High HCT-NG	ACTA2	4	Gene expression [fold change to High HCT-HG]	1.31627
TissUse	Study 1	Lot 2	Low HCT-HG	HNF4	1	Gene expression [fold change to High HCT-HG]	0.499659
TissUse	Study 1	Lot 2	Low HCT-HG	ALB	1	Gene expression [fold change to High HCT-HG]	0.70553
TissUse	Study 1	Lot 2	Low HCT-HG	AHSG	1	Gene expression [fold change to High HCT-HG]	0.698367
TissUse	Study 1	Lot 2	Low HCT-HG	MRP2	1	Gene expression [fold change to High HCT-HG]	0.930537
TissUse	Study 1	Lot 2	Low HCT-HG	CYP3A4	1	Gene expression [fold change to High HCT-HG]	0.025772
TissUse	Study 1	Lot 2	Low HCT-HG	CPS1	1	Gene expression [fold change to High HCT-HG]	0.0629463
TissUse	Study 1	Lot 2	Low HCT-HG	ABCB11	1	Gene expression [fold change to High HCT-HG]	0.505024
TissUse	Study 1	Lot 2	Low HCT-HG	ACTA2	1	Gene expression [fold change to High HCT-HG]	3.9068
TissUse	Study 1	Lot 2	Low HCT-HG	HNF4	2	Gene expression [fold change to High HCT-HG]	0.284646
TissUse	Study 1	Lot 2	Low HCT-HG	ALB	2	Gene expression [fold change to High HCT-HG]	1.12018
TissUse	Study 1	Lot 2	Low HCT-HG	AHSG	2	Gene expression [fold change to High HCT-HG]	0.640902
TissUse	Study 1	Lot 2	Low HCT-HG	MRP2	2	Gene expression [fold change to High HCT-HG]	0.540084
TissUse	Study 1	Lot 2	Low HCT-HG	CYP3A4	2	Gene expression [fold change to High HCT-HG]	0.0298399
TissUse	Study 1	Lot 2	Low HCT-HG	CPS1	2	Gene expression [fold change to High HCT-HG]	0.037287
TissUse	Study 1	Lot 2	Low HCT-HG	ABCB11	2	Gene expression [fold change to High HCT-HG]	0.0502807
TissUse	Study 1	Lot 2	Low HCT-HG	ACTA2	2	Gene expression [fold change to High HCT-HG]	2.80649
TissUse	Study 1	Lot 2	Low HCT-HG	HNF4	3	Gene expression [fold change to High HCT-HG]	0.379937
TissUse	Study 1	Lot 2	Low HCT-HG	ALB	3	Gene expression [fold change to High HCT-HG]	0.760022
TissUse	Study 1	Lot 2	Low HCT-HG	AHSG	3	Gene expression [fold change to High HCT-HG]	1.03345
TissUse	Study 1	Lot 2	Low HCT-HG	MRP2	3	Gene expression [fold change to High HCT-HG]	0.784081
TissUse	Study 1	Lot 2	Low HCT-HG	CYP3A4	3	Gene expression [fold change to High HCT-HG]	0.0335028
TissUse	Study 1	Lot 2	Low HCT-HG	CPS1	3	Gene expression [fold change to High HCT-HG]	0.0515113
TissUse	Study 1	Lot 2	Low HCT-HG	ABCB11	3	Gene expression [fold change to High HCT-HG]	0.922695
TissUse	Study 1	Lot 2	Low HCT-HG	ACTA2	3	Gene expression [fold change to High HCT-HG]	2.65742
TissUse	Study 1	Lot 2	Low HCT-HG	HNF4	4	Gene expression [fold change to High HCT-HG]	0.604153
TissUse	Study 1	Lot 2	Low HCT-HG	ALB	4	Gene expression [fold change to High HCT-HG]	1.52078
TissUse	Study 1	Lot 2	Low HCT-HG	AHSG	4	Gene expression [fold change to High HCT-HG]	1.15166
TissUse	Study 1	Lot 2	Low HCT-HG	MRP2	4	Gene expression [fold change to High HCT-HG]	1.04974
TissUse	Study 1	Lot 2	Low HCT-HG	CYP3A4	4	Gene expression [fold change to High HCT-HG]	0.00975406
TissUse	Study 1	Lot 2	Low HCT-HG	CPS1	4	Gene expression [fold change to High HCT-HG]	0.045906
TissUse	Study 1	Lot 2	Low HCT-HG	ABCB11	4	Gene expression [fold change to High HCT-HG]	NA	<DL
TissUse	Study 1	Lot 2	Low HCT-HG	ACTA2	4	Gene expression [fold change to High HCT-HG]	5.46677
TissUse	Study 2	Lot 3	Low HCT-HG	HNF4	1	Gene expression [fold change to High HCT-HG]	0.583995
TissUse	Study 2	Lot 3	Low HCT-HG	ALB	1	Gene expression [fold change to High HCT-HG]	0.563737
TissUse	Study 2	Lot 3	Low HCT-HG	AHSG	1	Gene expression [fold change to High HCT-HG]	0.64403
TissUse	Study 2	Lot 3	Low HCT-HG	MRP2	1	Gene expression [fold change to High HCT-HG]	1.1127
TissUse	Study 2	Lot 3	Low HCT-HG	CYP3A4	1	Gene expression [fold change to High HCT-HG]	0.00725886
TissUse	Study 2	Lot 3	Low HCT-HG	CPS1	1	Gene expression [fold change to High HCT-HG]	0.0552552
TissUse	Study 2	Lot 3	Low HCT-HG	ABCB11	1	Gene expression [fold change to High HCT-HG]	0.078839
TissUse	Study 2	Lot 3	Low HCT-HG	ACTA2	1	Gene expression [fold change to High HCT-HG]	3.78471
TissUse	Study 2	Lot 3	Low HCT-HG	HNF4	2	Gene expression [fold change to High HCT-HG]	0.542594
TissUse	Study 2	Lot 3	Low HCT-HG	ALB	2	Gene expression [fold change to High HCT-HG]	0.514995
TissUse	Study 2	Lot 3	Low HCT-HG	AHSG	2	Gene expression [fold change to High HCT-HG]	0.783946
TissUse	Study 2	Lot 3	Low HCT-HG	MRP2	2	Gene expression [fold change to High HCT-HG]	0.785563
TissUse	Study 2	Lot 3	Low HCT-HG	CYP3A4	2	Gene expression [fold change to High HCT-HG]	0.0218947
TissUse	Study 2	Lot 3	Low HCT-HG	CPS1	2	Gene expression [fold change to High HCT-HG]	0.0539559
TissUse	Study 2	Lot 3	Low HCT-HG	ABCB11	2	Gene expression [fold change to High HCT-HG]	0.245346
TissUse	Study 2	Lot 3	Low HCT-HG	ACTA2	2	Gene expression [fold change to High HCT-HG]	3.93852
TissUse	Study 2	Lot 3	Low HCT-HG	HNF4	3	Gene expression [fold change to High HCT-HG]	0.432372
TissUse	Study 2	Lot 3	Low HCT-HG	ALB	3	Gene expression [fold change to High HCT-HG]	0.681521
TissUse	Study 2	Lot 3	Low HCT-HG	AHSG	3	Gene expression [fold change to High HCT-HG]	0.366827
TissUse	Study 2	Lot 3	Low HCT-HG	MRP2	3	Gene expression [fold change to High HCT-HG]	0.762332
TissUse	Study 2	Lot 3	Low HCT-HG	CYP3A4	3	Gene expression [fold change to High HCT-HG]	0.00598014
TissUse	Study 2	Lot 3	Low HCT-HG	CPS1	3	Gene expression [fold change to High HCT-HG]	0.0532993
TissUse	Study 2	Lot 3	Low HCT-HG	ABCB11	3	Gene expression [fold change to High HCT-HG]	0.393235
TissUse	Study 2	Lot 3	Low HCT-HG	ACTA2	3	Gene expression [fold change to High HCT-HG]	3.11343
TissUse	Study 2	Lot 3	Low HCT-HG	HNF4	4	Gene expression [fold change to High HCT-HG]	0.531027
TissUse	Study 2	Lot 3	Low HCT-HG	ALB	4	Gene expression [fold change to High HCT-HG]	0.519741
TissUse	Study 2	Lot 3	Low HCT-HG	AHSG	4	Gene expression [fold change to High HCT-HG]	0.476601
TissUse	Study 2	Lot 3	Low HCT-HG	MRP2	4	Gene expression [fold change to High HCT-HG]	1.06984
TissUse	Study 2	Lot 3	Low HCT-HG	CYP3A4	4	Gene expression [fold change to High HCT-HG]	0.0208892
TissUse	Study 2	Lot 3	Low HCT-HG	CPS1	4	Gene expression [fold change to High HCT-HG]	0.0640016
TissUse	Study 2	Lot 3	Low HCT-HG	ABCB11	4	Gene expression [fold change to High HCT-HG]	0.753289
TissUse	Study 2	Lot 3	Low HCT-HG	ACTA2	4	Gene expression [fold change to High HCT-HG]	3.23353
TissUse	Study 1	Lot 2	Low HCT-NG	HNF4	1	Gene expression [fold change to High HCT-HG]	0.655815
TissUse	Study 1	Lot 2	Low HCT-NG	ALB	1	Gene expression [fold change to High HCT-HG]	0.661351
TissUse	Study 1	Lot 2	Low HCT-NG	AHSG	1	Gene expression [fold change to High HCT-HG]	NA	<DL
TissUse	Study 1	Lot 2	Low HCT-NG	MRP2	1	Gene expression [fold change to High HCT-HG]	2.41633
TissUse	Study 1	Lot 2	Low HCT-NG	CYP3A4	1	Gene expression [fold change to High HCT-HG]	NA	<DL
TissUse	Study 1	Lot 2	Low HCT-NG	CPS1	1	Gene expression [fold change to High HCT-HG]	0.0582693
TissUse	Study 1	Lot 2	Low HCT-NG	ABCB11	1	Gene expression [fold change to High HCT-HG]	0.584235
TissUse	Study 1	Lot 2	Low HCT-NG	ACTA2	1	Gene expression [fold change to High HCT-HG]	3.2682
TissUse	Study 1	Lot 2	Low HCT-NG	HNF4	2	Gene expression [fold change to High HCT-HG]	0.657931
TissUse	Study 1	Lot 2	Low HCT-NG	ALB	2	Gene expression [fold change to High HCT-HG]	0.438108
TissUse	Study 1	Lot 2	Low HCT-NG	AHSG	2	Gene expression [fold change to High HCT-HG]	0.837809
TissUse	Study 1	Lot 2	Low HCT-NG	MRP2	2	Gene expression [fold change to High HCT-HG]	1.29824
TissUse	Study 1	Lot 2	Low HCT-NG	CYP3A4	2	Gene expression [fold change to High HCT-HG]	0.0158214
TissUse	Study 1	Lot 2	Low HCT-NG	CPS1	2	Gene expression [fold change to High HCT-HG]	0.107889
TissUse	Study 1	Lot 2	Low HCT-NG	ABCB11	2	Gene expression [fold change to High HCT-HG]	0.162285
TissUse	Study 1	Lot 2	Low HCT-NG	ACTA2	2	Gene expression [fold change to High HCT-HG]	2.68236
TissUse	Study 1	Lot 2	Low HCT-NG	HNF4	3	Gene expression [fold change to High HCT-HG]	0.570557
TissUse	Study 1	Lot 2	Low HCT-NG	ALB	3	Gene expression [fold change to High HCT-HG]	1.1703
TissUse	Study 1	Lot 2	Low HCT-NG	AHSG	3	Gene expression [fold change to High HCT-HG]	0.610885
TissUse	Study 1	Lot 2	Low HCT-NG	MRP2	3	Gene expression [fold change to High HCT-HG]	2.0386
TissUse	Study 1	Lot 2	Low HCT-NG	CYP3A4	3	Gene expression [fold change to High HCT-HG]	0.0230332
TissUse	Study 1	Lot 2	Low HCT-NG	CPS1	3	Gene expression [fold change to High HCT-HG]	0.0833717
TissUse	Study 1	Lot 2	Low HCT-NG	ABCB11	3	Gene expression [fold change to High HCT-HG]	0.394213
TissUse	Study 1	Lot 2	Low HCT-NG	ACTA2	3	Gene expression [fold change to High HCT-HG]	2.86403
TissUse	Study 1	Lot 2	Low HCT-NG	HNF4	4	Gene expression [fold change to High HCT-HG]	1.86834
TissUse	Study 1	Lot 2	Low HCT-NG	ALB	4	Gene expression [fold change to High HCT-HG]	0.657297
TissUse	Study 1	Lot 2	Low HCT-NG	AHSG	4	Gene expression [fold change to High HCT-HG]	0.588025
TissUse	Study 1	Lot 2	Low HCT-NG	MRP2	4	Gene expression [fold change to High HCT-HG]	3.02108
TissUse	Study 1	Lot 2	Low HCT-NG	CYP3A4	4	Gene expression [fold change to High HCT-HG]	0.00210506
TissUse	Study 1	Lot 2	Low HCT-NG	CPS1	4	Gene expression [fold change to High HCT-HG]	0.0387107
TissUse	Study 1	Lot 2	Low HCT-NG	ABCB11	4	Gene expression [fold change to High HCT-HG]	NA	<DL
TissUse	Study 1	Lot 2	Low HCT-NG	ACTA2	4	Gene expression [fold change to High HCT-HG]	9.13351
TissUse	Study 2	Lot 3	Low HCT-NG	HNF4	1	Gene expression [fold change to High HCT-HG]	0.450567
TissUse	Study 2	Lot 3	Low HCT-NG	ALB	1	Gene expression [fold change to High HCT-HG]	0.548285
TissUse	Study 2	Lot 3	Low HCT-NG	AHSG	1	Gene expression [fold change to High HCT-HG]	0.51008
TissUse	Study 2	Lot 3	Low HCT-NG	MRP2	1	Gene expression [fold change to High HCT-HG]	0.928034
TissUse	Study 2	Lot 3	Low HCT-NG	CYP3A4	1	Gene expression [fold change to High HCT-HG]	0.0375613
TissUse	Study 2	Lot 3	Low HCT-NG	CPS1	1	Gene expression [fold change to High HCT-HG]	0.0299671
TissUse	Study 2	Lot 3	Low HCT-NG	ABCB11	1	Gene expression [fold change to High HCT-HG]	0.361901
TissUse	Study 2	Lot 3	Low HCT-NG	ACTA2	1	Gene expression [fold change to High HCT-HG]	2.38984
TissUse	Study 2	Lot 3	Low HCT-NG	HNF4	2	Gene expression [fold change to High HCT-HG]	0.50041
TissUse	Study 2	Lot 3	Low HCT-NG	ALB	2	Gene expression [fold change to High HCT-HG]	0.487252
TissUse	Study 2	Lot 3	Low HCT-NG	AHSG	2	Gene expression [fold change to High HCT-HG]	0.646984
TissUse	Study 2	Lot 3	Low HCT-NG	MRP2	2	Gene expression [fold change to High HCT-HG]	0.852705
TissUse	Study 2	Lot 3	Low HCT-NG	CYP3A4	2	Gene expression [fold change to High HCT-HG]	0.0200987
TissUse	Study 2	Lot 3	Low HCT-NG	CPS1	2	Gene expression [fold change to High HCT-HG]	0.0171169
TissUse	Study 2	Lot 3	Low HCT-NG	ABCB11	2	Gene expression [fold change to High HCT-HG]	0.289045
TissUse	Study 2	Lot 3	Low HCT-NG	ACTA2	2	Gene expression [fold change to High HCT-HG]	2.67079
TissUse	Study 2	Lot 3	Low HCT-NG	HNF4	3	Gene expression [fold change to High HCT-HG]	0.591905
TissUse	Study 2	Lot 3	Low HCT-NG	ALB	3	Gene expression [fold change to High HCT-HG]	0.786153
TissUse	Study 2	Lot 3	Low HCT-NG	AHSG	3	Gene expression [fold change to High HCT-HG]	0.590953
TissUse	Study 2	Lot 3	Low HCT-NG	MRP2	3	Gene expression [fold change to High HCT-HG]	1.17723
TissUse	Study 2	Lot 3	Low HCT-NG	CYP3A4	3	Gene expression [fold change to High HCT-HG]	0.0391131
TissUse	Study 2	Lot 3	Low HCT-NG	CPS1	3	Gene expression [fold change to High HCT-HG]	0.034513
TissUse	Study 2	Lot 3	Low HCT-NG	ABCB11	3	Gene expression [fold change to High HCT-HG]	0.318973
TissUse	Study 2	Lot 3	Low HCT-NG	ACTA2	3	Gene expression [fold change to High HCT-HG]	2.47296
TissUse	Study 2	Lot 3	Low HCT-NG	HNF4	4	Gene expression [fold change to High HCT-HG]	0.788503
TissUse	Study 2	Lot 3	Low HCT-NG	ALB	4	Gene expression [fold change to High HCT-HG]	0.670921
TissUse	Study 2	Lot 3	Low HCT-NG	AHSG	4	Gene expression [fold change to High HCT-HG]	0.628095
TissUse	Study 2	Lot 3	Low HCT-NG	MRP2	4	Gene expression [fold change to High HCT-HG]	1.47066
TissUse	Study 2	Lot 3	Low HCT-NG	CYP3A4	4	Gene expression [fold change to High HCT-HG]	0.0411228
TissUse	Study 2	Lot 3	Low HCT-NG	CPS1	4	Gene expression [fold change to High HCT-HG]	0.0461095
TissUse	Study 2	Lot 3	Low HCT-NG	ABCB11	4	Gene expression [fold change to High HCT-HG]	0.844493
TissUse	Study 2	Lot 3	Low HCT-NG	ACTA2	4	Gene expression [fold change to High HCT-HG]	2.46238
lab	study	heparg_lot	condition	gene	rep	readout [unit]	value	below_dl
TissUse or AstraZeneca	e.g. Study 1	e.g. Lot 2	e.g. High HCT-HG	name of gene	replicate number WITHIN a study and condition	Name of readout and unit in parentheses	The value. NA for missing values	"<DL" if the value is missing because it is below detection limit

## Sheet: Fig 3e GSIS HGS
lab	study	islet_donor	condition	culture format	rep	readout [unit]	value	below_dl
TissUse	Study 1	Donor 3	High HCT-HG	Co-Culture	1	Insulin amount [fmol/2 h]	6.8859
TissUse	Study 1	Donor 3	High HCT-HG	Co-Culture	2	Insulin amount [fmol/2 h]	8.5203
TissUse	Study 1	Donor 3	High HCT-HG	Co-Culture	3	Insulin amount [fmol/2 h]	7.2408
TissUse	Study 1	Donor 3	High HCT-HG	Co-Culture	4	Insulin amount [fmol/2 h]	10.8387
TissUse	Study 1	Donor 3	High HCT-HG	Co-Culture	5	Insulin amount [fmol/2 h]	3.3288
TissUse	Study 1	Donor 3	High HCT-HG	Co-Culture	6	Insulin amount [fmol/2 h]	11.8056
TissUse	Study 1	Donor 3	High HCT-HG	Co-Culture	7	Insulin amount [fmol/2 h]	8.6568
TissUse	Study 1	Donor 3	High HCT-HG	Co-Culture	8	Insulin amount [fmol/2 h]	12.5583
TissUse	Study 1	Donor 3	High HCT-HG	Co-Culture	9	Insulin amount [fmol/2 h]	9.1902
TissUse	Study 1	Donor 3	High HCT-HG	Co-Culture	10	Insulin amount [fmol/2 h]	3.372
TissUse	Study 1	Donor 3	High HCT-HG	Co-Culture	11	Insulin amount [fmol/2 h]	8.9064
TissUse	Study 1	Donor 3	High HCT-HG	Static	1	Insulin amount [fmol/2 h]	16.2762
TissUse	Study 1	Donor 3	High HCT-HG	Static	2	Insulin amount [fmol/2 h]	14.7951
TissUse	Study 1	Donor 3	High HCT-HG	Static	3	Insulin amount [fmol/2 h]	6.2952
TissUse	Study 1	Donor 3	High HCT-HG	Static	4	Insulin amount [fmol/2 h]	5.2062
TissUse	Study 1	Donor 3	High HCT-HG	Static	5	Insulin amount [fmol/2 h]	10.4076
TissUse	Study 2	Donor 4	High HCT-HG	Co-Culture	1	Insulin amount [fmol/2 h]	66.6597
TissUse	Study 2	Donor 4	High HCT-HG	Co-Culture	2	Insulin amount [fmol/2 h]	47.8653
TissUse	Study 2	Donor 4	High HCT-HG	Co-Culture	3	Insulin amount [fmol/2 h]	64.0839
TissUse	Study 2	Donor 4	High HCT-HG	Co-Culture	4	Insulin amount [fmol/2 h]	38.7066
TissUse	Study 2	Donor 4	High HCT-HG	Co-Culture	5	Insulin amount [fmol/2 h]	79.3746
TissUse	Study 2	Donor 4	High HCT-HG	Co-Culture	6	Insulin amount [fmol/2 h]	43.0002
TissUse	Study 2	Donor 4	High HCT-HG	Co-Culture	7	Insulin amount [fmol/2 h]	79.6506
TissUse	Study 2	Donor 4	High HCT-HG	Co-Culture	8	Insulin amount [fmol/2 h]	70.6383
TissUse	Study 2	Donor 4	High HCT-HG	Co-Culture	9	Insulin amount [fmol/2 h]	67.089
TissUse	Study 2	Donor 4	High HCT-HG	Co-Culture	10	Insulin amount [fmol/2 h]	83.1015
TissUse	Study 2	Donor 4	High HCT-HG	Co-Culture	11	Insulin amount [fmol/2 h]	85.8498
TissUse	Study 2	Donor 4	High HCT-HG	Co-Culture	12	Insulin amount [fmol/2 h]	36.2859
TissUse	Study 2	Donor 4	High HCT-HG	Static	1	Insulin amount [fmol/2 h]	27.444
TissUse	Study 2	Donor 4	High HCT-HG	Static	2	Insulin amount [fmol/2 h]	39.5592
TissUse	Study 2	Donor 4	High HCT-HG	Static	3	Insulin amount [fmol/2 h]	43.0887
TissUse	Study 2	Donor 4	High HCT-HG	Static	4	Insulin amount [fmol/2 h]	22.0908
TissUse	Study 2	Donor 4	High HCT-HG	Static	5	Insulin amount [fmol/2 h]	21.945
AstraZeneca	Study 3	Donor 5	High HCT-HG	Co-Culture	1	Insulin amount [fmol/2 h]	64.1917
AstraZeneca	Study 3	Donor 5	High HCT-HG	Co-Culture	2	Insulin amount [fmol/2 h]	71.9827
AstraZeneca	Study 3	Donor 5	High HCT-HG	Co-Culture	3	Insulin amount [fmol/2 h]	70.7685
AstraZeneca	Study 3	Donor 5	High HCT-HG	Co-Culture	4	Insulin amount [fmol/2 h]	54.1238
AstraZeneca	Study 3	Donor 5	High HCT-HG	Co-Culture	5	Insulin amount [fmol/2 h]	73.113
AstraZeneca	Study 3	Donor 5	High HCT-HG	Co-Culture	6	Insulin amount [fmol/2 h]	71.0572
AstraZeneca	Study 3	Donor 5	High HCT-HG	Co-Culture	7	Insulin amount [fmol/2 h]	61.899
AstraZeneca	Study 3	Donor 5	High HCT-HG	Co-Culture	8	Insulin amount [fmol/2 h]	94.3718
AstraZeneca	Study 3	Donor 5	High HCT-HG	Static	1	Insulin amount [fmol/2 h]	45.8505
AstraZeneca	Study 3	Donor 5	High HCT-HG	Static	2	Insulin amount [fmol/2 h]	45.837
AstraZeneca	Study 3	Donor 5	High HCT-HG	Static	3	Insulin amount [fmol/2 h]	53.3445
AstraZeneca	Study 3	Donor 5	High HCT-HG	Static	4	Insulin amount [fmol/2 h]	44.088
AstraZeneca	Study 3	Donor 5	High HCT-HG	Static	5	Insulin amount [fmol/2 h]	33.2175
AstraZeneca	Study 3	Donor 5	High HCT-HG	Static	6	Insulin amount [fmol/2 h]	28.2263
AstraZeneca	Study 3	Donor 5	High HCT-HG	Static	7	Insulin amount [fmol/2 h]	33.2175
AstraZeneca	Study 3	Donor 5	High HCT-HG	Static	8	Insulin amount [fmol/2 h]	31.4138
TissUse	Study 1	Donor 3	High HCT-NG	Co-Culture	1	Insulin amount [fmol/2 h]	0.6537
TissUse	Study 1	Donor 3	High HCT-NG	Co-Culture	2	Insulin amount [fmol/2 h]	0.5682
TissUse	Study 1	Donor 3	High HCT-NG	Co-Culture	3	Insulin amount [fmol/2 h]	1.8141
TissUse	Study 1	Donor 3	High HCT-NG	Co-Culture	4	Insulin amount [fmol/2 h]	0.948
TissUse	Study 1	Donor 3	High HCT-NG	Co-Culture	5	Insulin amount [fmol/2 h]	1.1046
TissUse	Study 1	Donor 3	High HCT-NG	Co-Culture	6	Insulin amount [fmol/2 h]	1.8
TissUse	Study 1	Donor 3	High HCT-NG	Co-Culture	7	Insulin amount [fmol/2 h]	0.6669
TissUse	Study 1	Donor 3	High HCT-NG	Co-Culture	8	Insulin amount [fmol/2 h]	0.7158
TissUse	Study 1	Donor 3	High HCT-NG	Static	1	Insulin amount [fmol/2 h]	0.8283
TissUse	Study 1	Donor 3	High HCT-NG	Static	2	Insulin amount [fmol/2 h]	2.3643
TissUse	Study 1	Donor 3	High HCT-NG	Static	3	Insulin amount [fmol/2 h]	1.6275
TissUse	Study 1	Donor 3	High HCT-NG	Static	4	Insulin amount [fmol/2 h]	1.8594
TissUse	Study 2	Donor 4	High HCT-NG	Co-Culture	1	Insulin amount [fmol/2 h]	10.1679
TissUse	Study 2	Donor 4	High HCT-NG	Co-Culture	2	Insulin amount [fmol/2 h]	12.3987
TissUse	Study 2	Donor 4	High HCT-NG	Co-Culture	3	Insulin amount [fmol/2 h]	7.7778
TissUse	Study 2	Donor 4	High HCT-NG	Co-Culture	4	Insulin amount [fmol/2 h]	6.9144
TissUse	Study 2	Donor 4	High HCT-NG	Co-Culture	5	Insulin amount [fmol/2 h]	8.6589
TissUse	Study 2	Donor 4	High HCT-NG	Co-Culture	6	Insulin amount [fmol/2 h]	13.5063
TissUse	Study 2	Donor 4	High HCT-NG	Co-Culture	7	Insulin amount [fmol/2 h]	7.4553
TissUse	Study 2	Donor 4	High HCT-NG	Co-Culture	8	Insulin amount [fmol/2 h]	21.0156
TissUse	Study 2	Donor 4	High HCT-NG	Co-Culture	9	Insulin amount [fmol/2 h]	11.2011
TissUse	Study 2	Donor 4	High HCT-NG	Co-Culture	10	Insulin amount [fmol/2 h]	9.3303
TissUse	Study 2	Donor 4	High HCT-NG	Co-Culture	11	Insulin amount [fmol/2 h]	7.4103
TissUse	Study 2	Donor 4	High HCT-NG	Static	1	Insulin amount [fmol/2 h]	7.2432
TissUse	Study 2	Donor 4	High HCT-NG	Static	2	Insulin amount [fmol/2 h]	9.5583
TissUse	Study 2	Donor 4	High HCT-NG	Static	3	Insulin amount [fmol/2 h]	6.9729
TissUse	Study 2	Donor 4	High HCT-NG	Static	4	Insulin amount [fmol/2 h]	15.1323
TissUse	Study 2	Donor 4	High HCT-NG	Static	5	Insulin amount [fmol/2 h]	15.2163
AstraZeneca	Study 3	Donor 5	High HCT-NG	Co-Culture	1	Insulin amount [fmol/2 h]	8.6223
AstraZeneca	Study 3	Donor 5	High HCT-NG	Co-Culture	2	Insulin amount [fmol/2 h]	14.9004
AstraZeneca	Study 3	Donor 5	High HCT-NG	Co-Culture	3	Insulin amount [fmol/2 h]	3.4212
AstraZeneca	Study 3	Donor 5	High HCT-NG	Co-Culture	4	Insulin amount [fmol/2 h]	12.4842
AstraZeneca	Study 3	Donor 5	High HCT-NG	Co-Culture	5	Insulin amount [fmol/2 h]	13.5087
AstraZeneca	Study 3	Donor 5	High HCT-NG	Co-Culture	6	Insulin amount [fmol/2 h]	9.567
AstraZeneca	Study 3	Donor 5	High HCT-NG	Co-Culture	7	Insulin amount [fmol/2 h]	15.6216
AstraZeneca	Study 3	Donor 5	High HCT-NG	Co-Culture	8	Insulin amount [fmol/2 h]	20.7942
AstraZeneca	Study 3	Donor 5	High HCT-NG	Static	1	Insulin amount [fmol/2 h]	12.177
AstraZeneca	Study 3	Donor 5	High HCT-NG	Static	2	Insulin amount [fmol/2 h]	6.9264
AstraZeneca	Study 3	Donor 5	High HCT-NG	Static	3	Insulin amount [fmol/2 h]	8.4378
AstraZeneca	Study 3	Donor 5	High HCT-NG	Static	4	Insulin amount [fmol/2 h]	9.7566
AstraZeneca	Study 3	Donor 5	High HCT-NG	Static	5	Insulin amount [fmol/2 h]	13.0476
AstraZeneca	Study 3	Donor 5	High HCT-NG	Static	6	Insulin amount [fmol/2 h]	6.5649
AstraZeneca	Study 3	Donor 5	High HCT-NG	Static	7	Insulin amount [fmol/2 h]	4.2885
AstraZeneca	Study 3	Donor 5	High HCT-NG	Static	8	Insulin amount [fmol/2 h]	7.5873
TissUse	Study 1	Donor 3	Low HCT-HG	Co-Culture	1	Insulin amount [fmol/2 h]	39.7062
TissUse	Study 1	Donor 3	Low HCT-HG	Co-Culture	2	Insulin amount [fmol/2 h]	37.9254
TissUse	Study 1	Donor 3	Low HCT-HG	Co-Culture	3	Insulin amount [fmol/2 h]	45.8865
TissUse	Study 1	Donor 3	Low HCT-HG	Co-Culture	4	Insulin amount [fmol/2 h]	54.3348
TissUse	Study 1	Donor 3	Low HCT-HG	Co-Culture	5	Insulin amount [fmol/2 h]	59.8638
TissUse	Study 1	Donor 3	Low HCT-HG	Co-Culture	6	Insulin amount [fmol/2 h]	54.5883
TissUse	Study 1	Donor 3	Low HCT-HG	Co-Culture	7	Insulin amount [fmol/2 h]	47.9565
TissUse	Study 1	Donor 3	Low HCT-HG	Co-Culture	8	Insulin amount [fmol/2 h]	55.7415
TissUse	Study 1	Donor 3	Low HCT-HG	Co-Culture	9	Insulin amount [fmol/2 h]	46.3881
TissUse	Study 1	Donor 3	Low HCT-HG	Co-Culture	10	Insulin amount [fmol/2 h]	44.8212
TissUse	Study 1	Donor 3	Low HCT-HG	Co-Culture	11	Insulin amount [fmol/2 h]	53.8749
TissUse	Study 1	Donor 3	Low HCT-HG	Static	1	Insulin amount [fmol/2 h]	7.0419
TissUse	Study 1	Donor 3	Low HCT-HG	Static	2	Insulin amount [fmol/2 h]	7.7616
TissUse	Study 1	Donor 3	Low HCT-HG	Static	3	Insulin amount [fmol/2 h]	6.4419
TissUse	Study 1	Donor 3	Low HCT-HG	Static	4	Insulin amount [fmol/2 h]	7.1175
TissUse	Study 1	Donor 3	Low HCT-HG	Static	5	Insulin amount [fmol/2 h]	4.6257
TissUse	Study 1	Donor 3	Low HCT-HG	Static	6	Insulin amount [fmol/2 h]	8.8347
TissUse	Study 1	Donor 3	Low HCT-HG	Static	7	Insulin amount [fmol/2 h]	10.4799
TissUse	Study 2	Donor 4	Low HCT-HG	Co-Culture	1	Insulin amount [fmol/2 h]	83.157
TissUse	Study 2	Donor 4	Low HCT-HG	Co-Culture	2	Insulin amount [fmol/2 h]	78.3708
TissUse	Study 2	Donor 4	Low HCT-HG	Co-Culture	3	Insulin amount [fmol/2 h]	86.6733
TissUse	Study 2	Donor 4	Low HCT-HG	Co-Culture	4	Insulin amount [fmol/2 h]	88.7958
TissUse	Study 2	Donor 4	Low HCT-HG	Co-Culture	5	Insulin amount [fmol/2 h]	78.6543
TissUse	Study 2	Donor 4	Low HCT-HG	Co-Culture	6	Insulin amount [fmol/2 h]	88.6731
TissUse	Study 2	Donor 4	Low HCT-HG	Co-Culture	7	Insulin amount [fmol/2 h]	90.1596
TissUse	Study 2	Donor 4	Low HCT-HG	Co-Culture	8	Insulin amount [fmol/2 h]	81.7206
TissUse	Study 2	Donor 4	Low HCT-HG	Co-Culture	9	Insulin amount [fmol/2 h]	87.747
TissUse	Study 2	Donor 4	Low HCT-HG	Co-Culture	10	Insulin amount [fmol/2 h]	78.5826
TissUse	Study 2	Donor 4	Low HCT-HG	Co-Culture	11	Insulin amount [fmol/2 h]	87.9528
TissUse	Study 2	Donor 4	Low HCT-HG	Co-Culture	12	Insulin amount [fmol/2 h]	86.6583
TissUse	Study 2	Donor 4	Low HCT-HG	Static	1	Insulin amount [fmol/2 h]	63.8013
TissUse	Study 2	Donor 4	Low HCT-HG	Static	2	Insulin amount [fmol/2 h]	80.622
TissUse	Study 2	Donor 4	Low HCT-HG	Static	3	Insulin amount [fmol/2 h]	73.9482
TissUse	Study 2	Donor 4	Low HCT-HG	Static	4	Insulin amount [fmol/2 h]	72.5943
TissUse	Study 2	Donor 4	Low HCT-HG	Static	5	Insulin amount [fmol/2 h]	68.121
TissUse	Study 2	Donor 4	Low HCT-HG	Static	6	Insulin amount [fmol/2 h]	70.7007
AstraZeneca	Study 3	Donor 5	Low HCT-HG	Co-Culture	1	Insulin amount [fmol/2 h]	172.35
AstraZeneca	Study 3	Donor 5	Low HCT-HG	Co-Culture	2	Insulin amount [fmol/2 h]	177.207
AstraZeneca	Study 3	Donor 5	Low HCT-HG	Co-Culture	3	Insulin amount [fmol/2 h]	131.178
AstraZeneca	Study 3	Donor 5	Low HCT-HG	Co-Culture	4	Insulin amount [fmol/2 h]	237.309
AstraZeneca	Study 3	Donor 5	Low HCT-HG	Co-Culture	5	Insulin amount [fmol/2 h]	192.687
AstraZeneca	Study 3	Donor 5	Low HCT-HG	Co-Culture	6	Insulin amount [fmol/2 h]	39.768
AstraZeneca	Study 3	Donor 5	Low HCT-HG	Co-Culture	7	Insulin amount [fmol/2 h]	214.698
AstraZeneca	Study 3	Donor 5	Low HCT-HG	Co-Culture	8	Insulin amount [fmol/2 h]	142.632
AstraZeneca	Study 3	Donor 5	Low HCT-HG	Static	1	Insulin amount [fmol/2 h]	56.1345
AstraZeneca	Study 3	Donor 5	Low HCT-HG	Static	2	Insulin amount [fmol/2 h]	69.534
AstraZeneca	Study 3	Donor 5	Low HCT-HG	Static	3	Insulin amount [fmol/2 h]	54.2722
AstraZeneca	Study 3	Donor 5	Low HCT-HG	Static	4	Insulin amount [fmol/2 h]	80.0175
AstraZeneca	Study 3	Donor 5	Low HCT-HG	Static	5	Insulin amount [fmol/2 h]	63.1643
AstraZeneca	Study 3	Donor 5	Low HCT-HG	Static	6	Insulin amount [fmol/2 h]	51.3203
AstraZeneca	Study 3	Donor 5	Low HCT-HG	Static	7	Insulin amount [fmol/2 h]	57.8963
AstraZeneca	Study 3	Donor 5	Low HCT-HG	Static	8	Insulin amount [fmol/2 h]	58.5592
TissUse	Study 1	Donor 3	Low HCT-NG	Co-Culture	1	Insulin amount [fmol/2 h]	13.9602
TissUse	Study 1	Donor 3	Low HCT-NG	Co-Culture	2	Insulin amount [fmol/2 h]	6.8535
TissUse	Study 1	Donor 3	Low HCT-NG	Co-Culture	3	Insulin amount [fmol/2 h]	11.811
TissUse	Study 1	Donor 3	Low HCT-NG	Co-Culture	4	Insulin amount [fmol/2 h]	23.973
TissUse	Study 1	Donor 3	Low HCT-NG	Co-Culture	5	Insulin amount [fmol/2 h]	20.7198
TissUse	Study 1	Donor 3	Low HCT-NG	Co-Culture	6	Insulin amount [fmol/2 h]	11.0982
TissUse	Study 1	Donor 3	Low HCT-NG	Co-Culture	7	Insulin amount [fmol/2 h]	18.633
TissUse	Study 1	Donor 3	Low HCT-NG	Co-Culture	8	Insulin amount [fmol/2 h]	9.6609
TissUse	Study 1	Donor 3	Low HCT-NG	Co-Culture	9	Insulin amount [fmol/2 h]	20.0646
TissUse	Study 1	Donor 3	Low HCT-NG	Co-Culture	10	Insulin amount [fmol/2 h]	33.7857
TissUse	Study 1	Donor 3	Low HCT-NG	Co-Culture	11	Insulin amount [fmol/2 h]	19.7127
TissUse	Study 1	Donor 3	Low HCT-NG	Static	1	Insulin amount [fmol/2 h]	48.6021
TissUse	Study 1	Donor 3	Low HCT-NG	Static	2	Insulin amount [fmol/2 h]	26.1879
TissUse	Study 1	Donor 3	Low HCT-NG	Static	3	Insulin amount [fmol/2 h]	27.2136
TissUse	Study 1	Donor 3	Low HCT-NG	Static	4	Insulin amount [fmol/2 h]	30.5193
TissUse	Study 1	Donor 3	Low HCT-NG	Static	5	Insulin amount [fmol/2 h]	27.8994
TissUse	Study 1	Donor 3	Low HCT-NG	Static	6	Insulin amount [fmol/2 h]	16.0209
TissUse	Study 1	Donor 3	Low HCT-NG	Static	7	Insulin amount [fmol/2 h]	15.4311
TissUse	Study 1	Donor 3	Low HCT-NG	Static	8	Insulin amount [fmol/2 h]	6.4302
TissUse	Study 1	Donor 3	Low HCT-NG	Static	9	Insulin amount [fmol/2 h]	12.8469
TissUse	Study 1	Donor 3	Low HCT-NG	Static	10	Insulin amount [fmol/2 h]	36.5109
TissUse	Study 2	Donor 4	Low HCT-NG	Co-Culture	1	Insulin amount [fmol/2 h]	46.7922
TissUse	Study 2	Donor 4	Low HCT-NG	Co-Culture	2	Insulin amount [fmol/2 h]	33.9534
TissUse	Study 2	Donor 4	Low HCT-NG	Co-Culture	3	Insulin amount [fmol/2 h]	36.9138
TissUse	Study 2	Donor 4	Low HCT-NG	Co-Culture	4	Insulin amount [fmol/2 h]	27.4227
TissUse	Study 2	Donor 4	Low HCT-NG	Co-Culture	5	Insulin amount [fmol/2 h]	23.7489
TissUse	Study 2	Donor 4	Low HCT-NG	Co-Culture	6	Insulin amount [fmol/2 h]	33.2364
TissUse	Study 2	Donor 4	Low HCT-NG	Co-Culture	7	Insulin amount [fmol/2 h]	37.0179
TissUse	Study 2	Donor 4	Low HCT-NG	Co-Culture	8	Insulin amount [fmol/2 h]	33.4527
TissUse	Study 2	Donor 4	Low HCT-NG	Co-Culture	9	Insulin amount [fmol/2 h]	32.1822
TissUse	Study 2	Donor 4	Low HCT-NG	Co-Culture	10	Insulin amount [fmol/2 h]	49.6986
TissUse	Study 2	Donor 4	Low HCT-NG	Co-Culture	11	Insulin amount [fmol/2 h]	35.8761
TissUse	Study 2	Donor 4	Low HCT-NG	Co-Culture	12	Insulin amount [fmol/2 h]	41.4963
TissUse	Study 2	Donor 4	Low HCT-NG	Static	1	Insulin amount [fmol/2 h]	75.1863
TissUse	Study 2	Donor 4	Low HCT-NG	Static	2	Insulin amount [fmol/2 h]	86.589
TissUse	Study 2	Donor 4	Low HCT-NG	Static	3	Insulin amount [fmol/2 h]	83.4399
TissUse	Study 2	Donor 4	Low HCT-NG	Static	4	Insulin amount [fmol/2 h]	85.7496
TissUse	Study 2	Donor 4	Low HCT-NG	Static	5	Insulin amount [fmol/2 h]	96.1938
TissUse	Study 2	Donor 4	Low HCT-NG	Static	6	Insulin amount [fmol/2 h]	73.6656
AstraZeneca	Study 3	Donor 5	Low HCT-NG	Co-Culture	1	Insulin amount [fmol/2 h]	105.841
AstraZeneca	Study 3	Donor 5	Low HCT-NG	Co-Culture	2	Insulin amount [fmol/2 h]	82.9343
AstraZeneca	Study 3	Donor 5	Low HCT-NG	Co-Culture	3	Insulin amount [fmol/2 h]	76.476
AstraZeneca	Study 3	Donor 5	Low HCT-NG	Co-Culture	4	Insulin amount [fmol/2 h]	88.3095
AstraZeneca	Study 3	Donor 5	Low HCT-NG	Co-Culture	5	Insulin amount [fmol/2 h]	178.409
AstraZeneca	Study 3	Donor 5	Low HCT-NG	Co-Culture	6	Insulin amount [fmol/2 h]	98.4405
AstraZeneca	Study 3	Donor 5	Low HCT-NG	Co-Culture	7	Insulin amount [fmol/2 h]	72.6757
AstraZeneca	Study 3	Donor 5	Low HCT-NG	Co-Culture	8	Insulin amount [fmol/2 h]	108.312
AstraZeneca	Study 3	Donor 5	Low HCT-NG	Static	1	Insulin amount [fmol/2 h]	108.212
AstraZeneca	Study 3	Donor 5	Low HCT-NG	Static	2	Insulin amount [fmol/2 h]	104.266
AstraZeneca	Study 3	Donor 5	Low HCT-NG	Static	3	Insulin amount [fmol/2 h]	138.779
AstraZeneca	Study 3	Donor 5	Low HCT-NG	Static	4	Insulin amount [fmol/2 h]	78.1478
AstraZeneca	Study 3	Donor 5	Low HCT-NG	Static	5	Insulin amount [fmol/2 h]	82.701
AstraZeneca	Study 3	Donor 5	Low HCT-NG	Static	6	Insulin amount [fmol/2 h]	106.02
AstraZeneca	Study 3	Donor 5	Low HCT-NG	Static	7	Insulin amount [fmol/2 h]	113.518
AstraZeneca	Study 3	Donor 5	Low HCT-NG	Static	8	Insulin amount [fmol/2 h]	77.6497
TissUse	Study 1	Donor 3	Control	Static	1	Insulin amount [fmol/2 h]	19.3032
TissUse	Study 1	Donor 3	Control	Static	2	Insulin amount [fmol/2 h]	54.5532
TissUse	Study 1	Donor 3	Control	Static	3	Insulin amount [fmol/2 h]	51.6717
TissUse	Study 1	Donor 3	Control	Static	4	Insulin amount [fmol/2 h]	48.2238
TissUse	Study 1	Donor 3	Control	Static	5	Insulin amount [fmol/2 h]	39.2874
TissUse	Study 1	Donor 3	Control	Static	6	Insulin amount [fmol/2 h]	41.7747
TissUse	Study 1	Donor 3	Control	Static	7	Insulin amount [fmol/2 h]	49.3404
TissUse	Study 1	Donor 3	Control	Static	8	Insulin amount [fmol/2 h]	24.3228
TissUse	Study 1	Donor 3	Control	Static	9	Insulin amount [fmol/2 h]	49.7025
TissUse	Study 1	Donor 3	Control	Static	10	Insulin amount [fmol/2 h]	39.7446
TissUse	Study 2	Donor 4	Control	Static	1	Insulin amount [fmol/2 h]	36.9903
TissUse	Study 2	Donor 4	Control	Static	2	Insulin amount [fmol/2 h]	45.4002
TissUse	Study 2	Donor 4	Control	Static	3	Insulin amount [fmol/2 h]	43.2939
TissUse	Study 2	Donor 4	Control	Static	4	Insulin amount [fmol/2 h]	21.6978
TissUse	Study 2	Donor 4	Control	Static	5	Insulin amount [fmol/2 h]	24.9855
TissUse	Study 2	Donor 4	Control	Static	6	Insulin amount [fmol/2 h]	31.6356
TissUse	Study 2	Donor 4	Control	Static	7	Insulin amount [fmol/2 h]	32.6529
AstraZeneca	Study 3	Donor 5	Control	Static	1	Insulin amount [fmol/2 h]	75.9008
AstraZeneca	Study 3	Donor 5	Control	Static	2	Insulin amount [fmol/2 h]	75.8017
AstraZeneca	Study 3	Donor 5	Control	Static	3	Insulin amount [fmol/2 h]	82.2892
AstraZeneca	Study 3	Donor 5	Control	Static	4	Insulin amount [fmol/2 h]	105.057
AstraZeneca	Study 3	Donor 5	Control	Static	5	Insulin amount [fmol/2 h]	83.4248
AstraZeneca	Study 3	Donor 5	Control	Static	6	Insulin amount [fmol/2 h]	101.46
AstraZeneca	Study 3	Donor 5	Control	Static	7	Insulin amount [fmol/2 h]	74.9273
AstraZeneca	Study 3	Donor 5	Control	Static	8	Insulin amount [fmol/2 h]	123.058
lab	study	islet_donor	condition	culture format	rep	readout [unit]	value	below_dl
TissUse or AstraZeneca	e.g. Study 1	e.g. Donor 1	e.g. High HCT-HG	Co-Culture: islets extracted after co-culture and transfered to suppliers plate for GSIS on individual islets Static: islets cultured in suppliers plate in parallel to co-cultures	replicate number WITHIN a study and condition.	Name of readout and unit in parentheses. Insulin amount secreted during 2 hour incubation in respective glucose solution.	The value. NA for missing values	"<DL" if the value is missing because it is below detection limit.

## Sheet: Fig S3a GSIS LGS
lab	study	islet_donor	condition	culture format	rep	endpoint	readout [unit]	value	below_dl
TissUse	Study 1	Donor 3	High HCT-HG	Co-Culture	1	ins	Insulin amount [fmol/2 h]	0.8034
TissUse	Study 1	Donor 3	High HCT-HG	Co-Culture	2	ins	Insulin amount [fmol/2 h]	0.2946
TissUse	Study 1	Donor 3	High HCT-HG	Co-Culture	3	ins	Insulin amount [fmol/2 h]	2.8737
TissUse	Study 1	Donor 3	High HCT-HG	Co-Culture	4	ins	Insulin amount [fmol/2 h]	0.1368
TissUse	Study 1	Donor 3	High HCT-HG	Co-Culture	5	ins	Insulin amount [fmol/2 h]	0.1368
TissUse	Study 1	Donor 3	High HCT-HG	Co-Culture	6	ins	Insulin amount [fmol/2 h]	0.0141
TissUse	Study 1	Donor 3	High HCT-HG	Co-Culture	7	ins	Insulin amount [fmol/2 h]	0.6456
TissUse	Study 1	Donor 3	High HCT-HG	Co-Culture	8	ins	Insulin amount [fmol/2 h]	NA	<DL
TissUse	Study 1	Donor 3	High HCT-HG	Co-Culture	9	ins	Insulin amount [fmol/2 h]	0.6456
TissUse	Study 1	Donor 3	High HCT-HG	Co-Culture	10	ins	Insulin amount [fmol/2 h]	NA	<DL
TissUse	Study 1	Donor 3	High HCT-HG	Co-Culture	11	ins	Insulin amount [fmol/2 h]	NA	<DL
TissUse	Study 1	Donor 3	High HCT-HG	Static	1	ins	Insulin amount [fmol/2 h]	0.7308
TissUse	Study 1	Donor 3	High HCT-HG	Static	2	ins	Insulin amount [fmol/2 h]	0.2706
TissUse	Study 1	Donor 3	High HCT-HG	Static	3	ins	Insulin amount [fmol/2 h]	NA	<DL
TissUse	Study 1	Donor 3	High HCT-HG	Static	4	ins	Insulin amount [fmol/2 h]	1.2276
TissUse	Study 1	Donor 3	High HCT-HG	Static	5	ins	Insulin amount [fmol/2 h]	0.105
TissUse	Study 2	Donor 4	High HCT-HG	Co-Culture	1	ins	Insulin amount [fmol/2 h]	3.8148
TissUse	Study 2	Donor 4	High HCT-HG	Co-Culture	2	ins	Insulin amount [fmol/2 h]	3.1044
TissUse	Study 2	Donor 4	High HCT-HG	Co-Culture	3	ins	Insulin amount [fmol/2 h]	2.8173
TissUse	Study 2	Donor 4	High HCT-HG	Co-Culture	4	ins	Insulin amount [fmol/2 h]	3.0288
TissUse	Study 2	Donor 4	High HCT-HG	Co-Culture	5	ins	Insulin amount [fmol/2 h]	2.058
TissUse	Study 2	Donor 4	High HCT-HG	Co-Culture	6	ins	Insulin amount [fmol/2 h]	1.7442
TissUse	Study 2	Donor 4	High HCT-HG	Co-Culture	7	ins	Insulin amount [fmol/2 h]	2.7786
TissUse	Study 2	Donor 4	High HCT-HG	Co-Culture	8	ins	Insulin amount [fmol/2 h]	1.4493
TissUse	Study 2	Donor 4	High HCT-HG	Co-Culture	9	ins	Insulin amount [fmol/2 h]	1.3725
TissUse	Study 2	Donor 4	High HCT-HG	Co-Culture	10	ins	Insulin amount [fmol/2 h]	1.4532
TissUse	Study 2	Donor 4	High HCT-HG	Co-Culture	11	ins	Insulin amount [fmol/2 h]	4.0881
TissUse	Study 2	Donor 4	High HCT-HG	Co-Culture	12	ins	Insulin amount [fmol/2 h]	5.0202
TissUse	Study 2	Donor 4	High HCT-HG	Static	1	ins	Insulin amount [fmol/2 h]	2.406
TissUse	Study 2	Donor 4	High HCT-HG	Static	2	ins	Insulin amount [fmol/2 h]	4.5066
TissUse	Study 2	Donor 4	High HCT-HG	Static	3	ins	Insulin amount [fmol/2 h]	2.7177
TissUse	Study 2	Donor 4	High HCT-HG	Static	4	ins	Insulin amount [fmol/2 h]	2.0151
TissUse	Study 2	Donor 4	High HCT-HG	Static	5	ins	Insulin amount [fmol/2 h]	3.0474
AstraZeneca	Study 3	Donor 5	High HCT-HG	Co-Culture	1	ins	Insulin amount [fmol/2 h]	7.1016
AstraZeneca	Study 3	Donor 5	High HCT-HG	Co-Culture	2	ins	Insulin amount [fmol/2 h]	7.05
AstraZeneca	Study 3	Donor 5	High HCT-HG	Co-Culture	3	ins	Insulin amount [fmol/2 h]	3.3111
AstraZeneca	Study 3	Donor 5	High HCT-HG	Co-Culture	4	ins	Insulin amount [fmol/2 h]	3.3531
AstraZeneca	Study 3	Donor 5	High HCT-HG	Co-Culture	5	ins	Insulin amount [fmol/2 h]	2.7927
AstraZeneca	Study 3	Donor 5	High HCT-HG	Co-Culture	6	ins	Insulin amount [fmol/2 h]	3.0897
AstraZeneca	Study 3	Donor 5	High HCT-HG	Co-Culture	7	ins	Insulin amount [fmol/2 h]	6.975
AstraZeneca	Study 3	Donor 5	High HCT-HG	Co-Culture	8	ins	Insulin amount [fmol/2 h]	6.1977
AstraZeneca	Study 3	Donor 5	High HCT-HG	Static	1	ins	Insulin amount [fmol/2 h]	6.5568
AstraZeneca	Study 3	Donor 5	High HCT-HG	Static	2	ins	Insulin amount [fmol/2 h]	9.2829
AstraZeneca	Study 3	Donor 5	High HCT-HG	Static	3	ins	Insulin amount [fmol/2 h]	6.3543
AstraZeneca	Study 3	Donor 5	High HCT-HG	Static	4	ins	Insulin amount [fmol/2 h]	7.5549
AstraZeneca	Study 3	Donor 5	High HCT-HG	Static	5	ins	Insulin amount [fmol/2 h]	7.7379
AstraZeneca	Study 3	Donor 5	High HCT-HG	Static	6	ins	Insulin amount [fmol/2 h]	4.5756
AstraZeneca	Study 3	Donor 5	High HCT-HG	Static	7	ins	Insulin amount [fmol/2 h]	7.8141
AstraZeneca	Study 3	Donor 5	High HCT-HG	Static	8	ins	Insulin amount [fmol/2 h]	5.3805
TissUse	Study 1	Donor 3	High HCT-NG	Co-Culture	1	ins	Insulin amount [fmol/2 h]	0.047
TissUse	Study 1	Donor 3	High HCT-NG	Co-Culture	2	ins	Insulin amount [fmol/2 h]	0.043
TissUse	Study 1	Donor 3	High HCT-NG	Co-Culture	3	ins	Insulin amount [fmol/2 h]	NA	<DL
TissUse	Study 1	Donor 3	High HCT-NG	Co-Culture	4	ins	Insulin amount [fmol/2 h]	NA	<DL
TissUse	Study 1	Donor 3	High HCT-NG	Co-Culture	5	ins	Insulin amount [fmol/2 h]	NA	<DL
TissUse	Study 1	Donor 3	High HCT-NG	Co-Culture	6	ins	Insulin amount [fmol/2 h]	NA	<DL
TissUse	Study 1	Donor 3	High HCT-NG	Co-Culture	7	ins	Insulin amount [fmol/2 h]	NA	<DL
TissUse	Study 1	Donor 3	High HCT-NG	Co-Culture	8	ins	Insulin amount [fmol/2 h]	NA	<DL
TissUse	Study 1	Donor 3	High HCT-NG	Static	1	ins	Insulin amount [fmol/2 h]	NA	<DL
TissUse	Study 1	Donor 3	High HCT-NG	Static	2	ins	Insulin amount [fmol/2 h]	NA	<DL
TissUse	Study 1	Donor 3	High HCT-NG	Static	3	ins	Insulin amount [fmol/2 h]	NA	<DL
TissUse	Study 1	Donor 3	High HCT-NG	Static	4	ins	Insulin amount [fmol/2 h]	NA	<DL
TissUse	Study 2	Donor 4	High HCT-NG	Co-Culture	1	ins	Insulin amount [fmol/2 h]	0.6636
TissUse	Study 2	Donor 4	High HCT-NG	Co-Culture	2	ins	Insulin amount [fmol/2 h]	1.0833
TissUse	Study 2	Donor 4	High HCT-NG	Co-Culture	3	ins	Insulin amount [fmol/2 h]	0.9075
TissUse	Study 2	Donor 4	High HCT-NG	Co-Culture	4	ins	Insulin amount [fmol/2 h]	0.9642
TissUse	Study 2	Donor 4	High HCT-NG	Co-Culture	5	ins	Insulin amount [fmol/2 h]	1.3314
TissUse	Study 2	Donor 4	High HCT-NG	Co-Culture	6	ins	Insulin amount [fmol/2 h]	0.8979
TissUse	Study 2	Donor 4	High HCT-NG	Co-Culture	7	ins	Insulin amount [fmol/2 h]	0.7038
TissUse	Study 2	Donor 4	High HCT-NG	Co-Culture	8	ins	Insulin amount [fmol/2 h]	0.6771
TissUse	Study 2	Donor 4	High HCT-NG	Co-Culture	9	ins	Insulin amount [fmol/2 h]	1.6416
TissUse	Study 2	Donor 4	High HCT-NG	Co-Culture	10	ins	Insulin amount [fmol/2 h]	NA	<DL
TissUse	Study 2	Donor 4	High HCT-NG	Co-Culture	11	ins	Insulin amount [fmol/2 h]	NA	<DL
TissUse	Study 2	Donor 4	High HCT-NG	Static	1	ins	Insulin amount [fmol/2 h]	0.5181
TissUse	Study 2	Donor 4	High HCT-NG	Static	2	ins	Insulin amount [fmol/2 h]	0.6471
TissUse	Study 2	Donor 4	High HCT-NG	Static	3	ins	Insulin amount [fmol/2 h]	NA	<DL
TissUse	Study 2	Donor 4	High HCT-NG	Static	4	ins	Insulin amount [fmol/2 h]	0.5991
TissUse	Study 2	Donor 4	High HCT-NG	Static	5	ins	Insulin amount [fmol/2 h]	0.7512
AstraZeneca	Study 3	Donor 5	High HCT-NG	Co-Culture	1	ins	Insulin amount [fmol/2 h]	2.2146
AstraZeneca	Study 3	Donor 5	High HCT-NG	Co-Culture	2	ins	Insulin amount [fmol/2 h]	1.0851
AstraZeneca	Study 3	Donor 5	High HCT-NG	Co-Culture	3	ins	Insulin amount [fmol/2 h]	1.1277
AstraZeneca	Study 3	Donor 5	High HCT-NG	Co-Culture	4	ins	Insulin amount [fmol/2 h]	0.8736
AstraZeneca	Study 3	Donor 5	High HCT-NG	Co-Culture	5	ins	Insulin amount [fmol/2 h]	0.6492
AstraZeneca	Study 3	Donor 5	High HCT-NG	Co-Culture	6	ins	Insulin amount [fmol/2 h]	1.4991
AstraZeneca	Study 3	Donor 5	High HCT-NG	Co-Culture	7	ins	Insulin amount [fmol/2 h]	1.7517
AstraZeneca	Study 3	Donor 5	High HCT-NG	Co-Culture	8	ins	Insulin amount [fmol/2 h]	0.7566
AstraZeneca	Study 3	Donor 5	High HCT-NG	Static	1	ins	Insulin amount [fmol/2 h]	1.3983
AstraZeneca	Study 3	Donor 5	High HCT-NG	Static	2	ins	Insulin amount [fmol/2 h]	0.9675
AstraZeneca	Study 3	Donor 5	High HCT-NG	Static	3	ins	Insulin amount [fmol/2 h]	0.4791
AstraZeneca	Study 3	Donor 5	High HCT-NG	Static	4	ins	Insulin amount [fmol/2 h]	0.7338
AstraZeneca	Study 3	Donor 5	High HCT-NG	Static	5	ins	Insulin amount [fmol/2 h]	0.4332
AstraZeneca	Study 3	Donor 5	High HCT-NG	Static	6	ins	Insulin amount [fmol/2 h]	0.6987
AstraZeneca	Study 3	Donor 5	High HCT-NG	Static	7	ins	Insulin amount [fmol/2 h]	0.5142
AstraZeneca	Study 3	Donor 5	High HCT-NG	Static	8	ins	Insulin amount [fmol/2 h]	1.3713
TissUse	Study 1	Donor 3	Low HCT-HG	Co-Culture	1	ins	Insulin amount [fmol/2 h]	1.7859
TissUse	Study 1	Donor 3	Low HCT-HG	Co-Culture	2	ins	Insulin amount [fmol/2 h]	0.786
TissUse	Study 1	Donor 3	Low HCT-HG	Co-Culture	3	ins	Insulin amount [fmol/2 h]	3.1545
TissUse	Study 1	Donor 3	Low HCT-HG	Co-Culture	4	ins	Insulin amount [fmol/2 h]	1.4352
TissUse	Study 1	Donor 3	Low HCT-HG	Co-Culture	5	ins	Insulin amount [fmol/2 h]	1.6281
TissUse	Study 1	Donor 3	Low HCT-HG	Co-Culture	6	ins	Insulin amount [fmol/2 h]	2.5578
TissUse	Study 1	Donor 3	Low HCT-HG	Co-Culture	7	ins	Insulin amount [fmol/2 h]	2.0139
TissUse	Study 1	Donor 3	Low HCT-HG	Co-Culture	8	ins	Insulin amount [fmol/2 h]	2.2422
TissUse	Study 1	Donor 3	Low HCT-HG	Co-Culture	9	ins	Insulin amount [fmol/2 h]	1.3299
TissUse	Study 1	Donor 3	Low HCT-HG	Co-Culture	10	ins	Insulin amount [fmol/2 h]	1.6632
TissUse	Study 1	Donor 3	Low HCT-HG	Co-Culture	11	ins	Insulin amount [fmol/2 h]	1.8387
TissUse	Study 1	Donor 3	Low HCT-HG	Static	1	ins	Insulin amount [fmol/2 h]	NA	<DL
TissUse	Study 1	Donor 3	Low HCT-HG	Static	2	ins	Insulin amount [fmol/2 h]	2.7735
TissUse	Study 1	Donor 3	Low HCT-HG	Static	3	ins	Insulin amount [fmol/2 h]	1.1907
TissUse	Study 1	Donor 3	Low HCT-HG	Static	4	ins	Insulin amount [fmol/2 h]	2.1294
TissUse	Study 1	Donor 3	Low HCT-HG	Static	5	ins	Insulin amount [fmol/2 h]	3.1968
TissUse	Study 1	Donor 3	Low HCT-HG	Static	6	ins	Insulin amount [fmol/2 h]	2.1111
TissUse	Study 1	Donor 3	Low HCT-HG	Static	7	ins	Insulin amount [fmol/2 h]	2.6079
TissUse	Study 2	Donor 4	Low HCT-HG	Co-Culture	1	ins	Insulin amount [fmol/2 h]	14.799
TissUse	Study 2	Donor 4	Low HCT-HG	Co-Culture	2	ins	Insulin amount [fmol/2 h]	12.5712
TissUse	Study 2	Donor 4	Low HCT-HG	Co-Culture	3	ins	Insulin amount [fmol/2 h]	17.2956
TissUse	Study 2	Donor 4	Low HCT-HG	Co-Culture	4	ins	Insulin amount [fmol/2 h]	11.9553
TissUse	Study 2	Donor 4	Low HCT-HG	Co-Culture	5	ins	Insulin amount [fmol/2 h]	14.5209
TissUse	Study 2	Donor 4	Low HCT-HG	Co-Culture	6	ins	Insulin amount [fmol/2 h]	14.5941
TissUse	Study 2	Donor 4	Low HCT-HG	Co-Culture	7	ins	Insulin amount [fmol/2 h]	17.3679
TissUse	Study 2	Donor 4	Low HCT-HG	Co-Culture	8	ins	Insulin amount [fmol/2 h]	9.1653
TissUse	Study 2	Donor 4	Low HCT-HG	Co-Culture	9	ins	Insulin amount [fmol/2 h]	12.3627
TissUse	Study 2	Donor 4	Low HCT-HG	Co-Culture	10	ins	Insulin amount [fmol/2 h]	11.6394
TissUse	Study 2	Donor 4	Low HCT-HG	Co-Culture	11	ins	Insulin amount [fmol/2 h]	16.7352
TissUse	Study 2	Donor 4	Low HCT-HG	Co-Culture	12	ins	Insulin amount [fmol/2 h]	10.6956
TissUse	Study 2	Donor 4	Low HCT-HG	Static	1	ins	Insulin amount [fmol/2 h]	33.8403
TissUse	Study 2	Donor 4	Low HCT-HG	Static	2	ins	Insulin amount [fmol/2 h]	27.7023
TissUse	Study 2	Donor 4	Low HCT-HG	Static	3	ins	Insulin amount [fmol/2 h]	31.5384
TissUse	Study 2	Donor 4	Low HCT-HG	Static	4	ins	Insulin amount [fmol/2 h]	22.2198
TissUse	Study 2	Donor 4	Low HCT-HG	Static	5	ins	Insulin amount [fmol/2 h]	24.9168
TissUse	Study 2	Donor 4	Low HCT-HG	Static	6	ins	Insulin amount [fmol/2 h]	37.719
AstraZeneca	Study 3	Donor 5	Low HCT-HG	Co-Culture	1	ins	Insulin amount [fmol/2 h]	112.878
AstraZeneca	Study 3	Donor 5	Low HCT-HG	Co-Culture	2	ins	Insulin amount [fmol/2 h]	65.286
AstraZeneca	Study 3	Donor 5	Low HCT-HG	Co-Culture	3	ins	Insulin amount [fmol/2 h]	44.7818
AstraZeneca	Study 3	Donor 5	Low HCT-HG	Co-Culture	4	ins	Insulin amount [fmol/2 h]	52.101
AstraZeneca	Study 3	Donor 5	Low HCT-HG	Co-Culture	5	ins	Insulin amount [fmol/2 h]	53.661
AstraZeneca	Study 3	Donor 5	Low HCT-HG	Co-Culture	6	ins	Insulin amount [fmol/2 h]	7.27875
AstraZeneca	Study 3	Donor 5	Low HCT-HG	Co-Culture	7	ins	Insulin amount [fmol/2 h]	69.9405
AstraZeneca	Study 3	Donor 5	Low HCT-HG	Co-Culture	8	ins	Insulin amount [fmol/2 h]	79.5233
AstraZeneca	Study 3	Donor 5	Low HCT-HG	Static	1	ins	Insulin amount [fmol/2 h]	20.6205
AstraZeneca	Study 3	Donor 5	Low HCT-HG	Static	2	ins	Insulin amount [fmol/2 h]	22.653
AstraZeneca	Study 3	Donor 5	Low HCT-HG	Static	3	ins	Insulin amount [fmol/2 h]	13.4145
AstraZeneca	Study 3	Donor 5	Low HCT-HG	Static	4	ins	Insulin amount [fmol/2 h]	22.4529
AstraZeneca	Study 3	Donor 5	Low HCT-HG	Static	5	ins	Insulin amount [fmol/2 h]	17.1054
AstraZeneca	Study 3	Donor 5	Low HCT-HG	Static	6	ins	Insulin amount [fmol/2 h]	21.9129
AstraZeneca	Study 3	Donor 5	Low HCT-HG	Static	7	ins	Insulin amount [fmol/2 h]	22.0119
AstraZeneca	Study 3	Donor 5	Low HCT-HG	Static	8	ins	Insulin amount [fmol/2 h]	30.4764
TissUse	Study 1	Donor 3	Low HCT-NG	Co-Culture	1	ins	Insulin amount [fmol/2 h]	0.6633
TissUse	Study 1	Donor 3	Low HCT-NG	Co-Culture	2	ins	Insulin amount [fmol/2 h]	NA	<DL
TissUse	Study 1	Donor 3	Low HCT-NG	Co-Culture	3	ins	Insulin amount [fmol/2 h]	0.3123
TissUse	Study 1	Donor 3	Low HCT-NG	Co-Culture	4	ins	Insulin amount [fmol/2 h]	0.8211
TissUse	Study 1	Donor 3	Low HCT-NG	Co-Culture	5	ins	Insulin amount [fmol/2 h]	0.1545
TissUse	Study 1	Donor 3	Low HCT-NG	Co-Culture	6	ins	Insulin amount [fmol/2 h]	0.0843
TissUse	Study 1	Donor 3	Low HCT-NG	Co-Culture	7	ins	Insulin amount [fmol/2 h]	0.4527
TissUse	Study 1	Donor 3	Low HCT-NG	Co-Culture	8	ins	Insulin amount [fmol/2 h]	0.4878
TissUse	Study 1	Donor 3	Low HCT-NG	Co-Culture	9	ins	Insulin amount [fmol/2 h]	0.9966
TissUse	Study 1	Donor 3	Low HCT-NG	Co-Culture	10	ins	Insulin amount [fmol/2 h]	1.2246
TissUse	Study 1	Donor 3	Low HCT-NG	Co-Culture	11	ins	Insulin amount [fmol/2 h]	0.2946
TissUse	Study 1	Donor 3	Low HCT-NG	Static	1	ins	Insulin amount [fmol/2 h]	NA	<DL
TissUse	Study 1	Donor 3	Low HCT-NG	Static	2	ins	Insulin amount [fmol/2 h]	NA	<DL
TissUse	Study 1	Donor 3	Low HCT-NG	Static	3	ins	Insulin amount [fmol/2 h]	0.2889
TissUse	Study 1	Donor 3	Low HCT-NG	Static	4	ins	Insulin amount [fmol/2 h]	NA	<DL
TissUse	Study 1	Donor 3	Low HCT-NG	Static	5	ins	Insulin amount [fmol/2 h]	0.1233
TissUse	Study 1	Donor 3	Low HCT-NG	Static	6	ins	Insulin amount [fmol/2 h]	0.0498
TissUse	Study 1	Donor 3	Low HCT-NG	Static	7	ins	Insulin amount [fmol/2 h]	NA	<DL
TissUse	Study 1	Donor 3	Low HCT-NG	Static	8	ins	Insulin amount [fmol/2 h]	NA	<DL
TissUse	Study 1	Donor 3	Low HCT-NG	Static	9	ins	Insulin amount [fmol/2 h]	NA	<DL
TissUse	Study 1	Donor 3	Low HCT-NG	Static	10	ins	Insulin amount [fmol/2 h]	0.8412
TissUse	Study 2	Donor 4	Low HCT-NG	Co-Culture	1	ins	Insulin amount [fmol/2 h]	2.3931
TissUse	Study 2	Donor 4	Low HCT-NG	Co-Culture	2	ins	Insulin amount [fmol/2 h]	2.8965
TissUse	Study 2	Donor 4	Low HCT-NG	Co-Culture	3	ins	Insulin amount [fmol/2 h]	2.6349
TissUse	Study 2	Donor 4	Low HCT-NG	Co-Culture	4	ins	Insulin amount [fmol/2 h]	3.1797
TissUse	Study 2	Donor 4	Low HCT-NG	Co-Culture	5	ins	Insulin amount [fmol/2 h]	1.6005
TissUse	Study 2	Donor 4	Low HCT-NG	Co-Culture	6	ins	Insulin amount [fmol/2 h]	3.3102
TissUse	Study 2	Donor 4	Low HCT-NG	Co-Culture	7	ins	Insulin amount [fmol/2 h]	3.345
TissUse	Study 2	Donor 4	Low HCT-NG	Co-Culture	8	ins	Insulin amount [fmol/2 h]	6.3912
TissUse	Study 2	Donor 4	Low HCT-NG	Co-Culture	9	ins	Insulin amount [fmol/2 h]	1.6362
TissUse	Study 2	Donor 4	Low HCT-NG	Co-Culture	10	ins	Insulin amount [fmol/2 h]	7.4616
TissUse	Study 2	Donor 4	Low HCT-NG	Co-Culture	11	ins	Insulin amount [fmol/2 h]	1.6566
TissUse	Study 2	Donor 4	Low HCT-NG	Co-Culture	12	ins	Insulin amount [fmol/2 h]	2.4834
TissUse	Study 2	Donor 4	Low HCT-NG	Static	1	ins	Insulin amount [fmol/2 h]	6.7776
TissUse	Study 2	Donor 4	Low HCT-NG	Static	2	ins	Insulin amount [fmol/2 h]	3.2433
TissUse	Study 2	Donor 4	Low HCT-NG	Static	3	ins	Insulin amount [fmol/2 h]	3.8577
TissUse	Study 2	Donor 4	Low HCT-NG	Static	4	ins	Insulin amount [fmol/2 h]	2.5473
TissUse	Study 2	Donor 4	Low HCT-NG	Static	5	ins	Insulin amount [fmol/2 h]	4.0914
TissUse	Study 2	Donor 4	Low HCT-NG	Static	6	ins	Insulin amount [fmol/2 h]	1.4262
AstraZeneca	Study 3	Donor 5	Low HCT-NG	Co-Culture	1	ins	Insulin amount [fmol/2 h]	16.0764
AstraZeneca	Study 3	Donor 5	Low HCT-NG	Co-Culture	2	ins	Insulin amount [fmol/2 h]	16.7793
AstraZeneca	Study 3	Donor 5	Low HCT-NG	Co-Culture	3	ins	Insulin amount [fmol/2 h]	4.3041
AstraZeneca	Study 3	Donor 5	Low HCT-NG	Co-Culture	4	ins	Insulin amount [fmol/2 h]	9.8466
AstraZeneca	Study 3	Donor 5	Low HCT-NG	Co-Culture	5	ins	Insulin amount [fmol/2 h]	19.3122
AstraZeneca	Study 3	Donor 5	Low HCT-NG	Co-Culture	6	ins	Insulin amount [fmol/2 h]	14.0199
AstraZeneca	Study 3	Donor 5	Low HCT-NG	Co-Culture	7	ins	Insulin amount [fmol/2 h]	11.196
AstraZeneca	Study 3	Donor 5	Low HCT-NG	Co-Culture	8	ins	Insulin amount [fmol/2 h]	23.6244
AstraZeneca	Study 3	Donor 5	Low HCT-NG	Static	1	ins	Insulin amount [fmol/2 h]	1.9014
AstraZeneca	Study 3	Donor 5	Low HCT-NG	Static	2	ins	Insulin amount [fmol/2 h]	2.4819
AstraZeneca	Study 3	Donor 5	Low HCT-NG	Static	3	ins	Insulin amount [fmol/2 h]	3.6372
AstraZeneca	Study 3	Donor 5	Low HCT-NG	Static	4	ins	Insulin amount [fmol/2 h]	1.4691
AstraZeneca	Study 3	Donor 5	Low HCT-NG	Static	5	ins	Insulin amount [fmol/2 h]	1.4751
AstraZeneca	Study 3	Donor 5	Low HCT-NG	Static	6	ins	Insulin amount [fmol/2 h]	2.6757
AstraZeneca	Study 3	Donor 5	Low HCT-NG	Static	7	ins	Insulin amount [fmol/2 h]	4.5591
AstraZeneca	Study 3	Donor 5	Low HCT-NG	Static	8	ins	Insulin amount [fmol/2 h]	3.5574
TissUse	Study 1	Donor 3	Control	Static	1	ins	Insulin amount [fmol/2 h]	0.4362
TissUse	Study 1	Donor 3	Control	Static	2	ins	Insulin amount [fmol/2 h]	0.2154
TissUse	Study 1	Donor 3	Control	Static	3	ins	Insulin amount [fmol/2 h]	0.2889
TissUse	Study 1	Donor 3	Control	Static	4	ins	Insulin amount [fmol/2 h]	0.6939
TissUse	Study 1	Donor 3	Control	Static	5	ins	Insulin amount [fmol/2 h]	0.3441
TissUse	Study 1	Donor 3	Control	Static	6	ins	Insulin amount [fmol/2 h]	0.8226
TissUse	Study 1	Donor 3	Control	Static	7	ins	Insulin amount [fmol/2 h]	0.7491
TissUse	Study 1	Donor 3	Control	Static	8	ins	Insulin amount [fmol/2 h]	0.9516
TissUse	Study 1	Donor 3	Control	Static	9	ins	Insulin amount [fmol/2 h]	0.6018
TissUse	Study 1	Donor 3	Control	Static	10	ins	Insulin amount [fmol/2 h]	0.381
TissUse	Study 2	Donor 4	Control	Static	1	ins	Insulin amount [fmol/2 h]	2.4582
TissUse	Study 2	Donor 4	Control	Static	2	ins	Insulin amount [fmol/2 h]	1.9515
TissUse	Study 2	Donor 4	Control	Static	3	ins	Insulin amount [fmol/2 h]	0.975
TissUse	Study 2	Donor 4	Control	Static	4	ins	Insulin amount [fmol/2 h]	0.5046
TissUse	Study 2	Donor 4	Control	Static	5	ins	Insulin amount [fmol/2 h]	1.05
TissUse	Study 2	Donor 4	Control	Static	6	ins	Insulin amount [fmol/2 h]	0.9651
TissUse	Study 2	Donor 4	Control	Static	7	ins	Insulin amount [fmol/2 h]	0.6702
AstraZeneca	Study 3	Donor 5	Control	Static	1	ins	Insulin amount [fmol/2 h]	1.965
AstraZeneca	Study 3	Donor 5	Control	Static	2	ins	Insulin amount [fmol/2 h]	1.8696
AstraZeneca	Study 3	Donor 5	Control	Static	3	ins	Insulin amount [fmol/2 h]	8.4966
AstraZeneca	Study 3	Donor 5	Control	Static	4	ins	Insulin amount [fmol/2 h]	2.4975
AstraZeneca	Study 3	Donor 5	Control	Static	5	ins	Insulin amount [fmol/2 h]	1.5462
AstraZeneca	Study 3	Donor 5	Control	Static	6	ins	Insulin amount [fmol/2 h]	1.2363
AstraZeneca	Study 3	Donor 5	Control	Static	7	ins	Insulin amount [fmol/2 h]	2.1534
AstraZeneca	Study 3	Donor 5	Control	Static	8	ins	Insulin amount [fmol/2 h]	4.7667
lab	study	islet_donor	condition	culture format	rep	readout [unit]	value	below_dl
TissUse or AstraZeneca	e.g. Study 1	e.g. Donor 1	e.g. High HCT-HG	Co-Culture: islets extracted after co-culture and transfered to suppliers plate for GSIS on individual islets Static: islets cultured in suppliers plate in parallel to co-cultures	replicate number WITHIN a study and condition.	Name of readout and unit in parentheses. Insulin amount secreted during 2 hour incubation in respective glucose solution.	The value. NA for missing values	"<DL" if the value is missing because it is below detection limit.

## Sheet: Fig S3b GSIS Stimulation index
lab	study	islet_donor	condition	culture format	rep	readout [unit]	value	below_dl
TissUse	Study 1	Donor 3	High HCT-HG	Co-Culture	1	Stimulation index	14.3298
TissUse	Study 1	Donor 3	High HCT-HG	Co-Culture	2	Stimulation index	17.6109
TissUse	Study 1	Donor 3	High HCT-HG	Co-Culture	3	Stimulation index	15.0513
TissUse	Study 1	Donor 3	High HCT-HG	Co-Culture	4	Stimulation index	22.2612
TissUse	Study 1	Donor 3	High HCT-HG	Co-Culture	5	Stimulation index	7.33643
TissUse	Study 1	Donor 3	High HCT-HG	Co-Culture	6	Stimulation index	24.2079
TissUse	Study 1	Donor 3	High HCT-HG	Co-Culture	7	Stimulation index	17.8994
TissUse	Study 1	Donor 3	High HCT-HG	Co-Culture	8	Stimulation index	25.6862
TissUse	Study 1	Donor 3	High HCT-HG	Co-Culture	9	Stimulation index	18.9447
TissUse	Study 1	Donor 3	High HCT-HG	Co-Culture	10	Stimulation index	7.4084
TissUse	Study 1	Donor 3	High HCT-HG	Co-Culture	11	Stimulation index	18.4038
TissUse	Study 1	Donor 3	High HCT-HG	Static	1	Stimulation index	34.2081
TissUse	Study 1	Donor 3	High HCT-HG	Static	2	Stimulation index	31.0952
TissUse	Study 1	Donor 3	High HCT-HG	Static	3	Stimulation index	13.2308
TissUse	Study 1	Donor 3	High HCT-HG	Static	4	Stimulation index	10.942
TissUse	Study 1	Donor 3	High HCT-HG	Static	5	Stimulation index	21.8739
TissUse	Study 2	Donor 4	High HCT-HG	Co-Culture	1	Stimulation index	24.4403
TissUse	Study 2	Donor 4	High HCT-HG	Co-Culture	2	Stimulation index	17.5495
TissUse	Study 2	Donor 4	High HCT-HG	Co-Culture	3	Stimulation index	23.4959
TissUse	Study 2	Donor 4	High HCT-HG	Co-Culture	4	Stimulation index	14.1915
TissUse	Study 2	Donor 4	High HCT-HG	Co-Culture	5	Stimulation index	29.1021
TissUse	Study 2	Donor 4	High HCT-HG	Co-Culture	6	Stimulation index	15.7657
TissUse	Study 2	Donor 4	High HCT-HG	Co-Culture	7	Stimulation index	29.2033
TissUse	Study 2	Donor 4	High HCT-HG	Co-Culture	8	Stimulation index	25.899
TissUse	Study 2	Donor 4	High HCT-HG	Co-Culture	9	Stimulation index	24.5977
TissUse	Study 2	Donor 4	High HCT-HG	Co-Culture	10	Stimulation index	30.4686
TissUse	Study 2	Donor 4	High HCT-HG	Co-Culture	11	Stimulation index	31.4762
TissUse	Study 2	Donor 4	High HCT-HG	Co-Culture	12	Stimulation index	13.304
TissUse	Study 2	Donor 4	High HCT-HG	Static	1	Stimulation index	9.33927
TissUse	Study 2	Donor 4	High HCT-HG	Static	2	Stimulation index	13.4621
TissUse	Study 2	Donor 4	High HCT-HG	Static	3	Stimulation index	14.6632
TissUse	Study 2	Donor 4	High HCT-HG	Static	4	Stimulation index	7.51756
TissUse	Study 2	Donor 4	High HCT-HG	Static	5	Stimulation index	7.46794
AstraZeneca	Study 3	Donor 5	High HCT-HG	Co-Culture	1	Stimulation index	12.8799
AstraZeneca	Study 3	Donor 5	High HCT-HG	Co-Culture	2	Stimulation index	14.4432
AstraZeneca	Study 3	Donor 5	High HCT-HG	Co-Culture	3	Stimulation index	14.1995
AstraZeneca	Study 3	Donor 5	High HCT-HG	Co-Culture	4	Stimulation index	10.8598
AstraZeneca	Study 3	Donor 5	High HCT-HG	Co-Culture	5	Stimulation index	14.6699
AstraZeneca	Study 3	Donor 5	High HCT-HG	Co-Culture	6	Stimulation index	14.2575
AstraZeneca	Study 3	Donor 5	High HCT-HG	Co-Culture	7	Stimulation index	12.4199
AstraZeneca	Study 3	Donor 5	High HCT-HG	Co-Culture	8	Stimulation index	18.9355
AstraZeneca	Study 3	Donor 5	High HCT-HG	Static	1	Stimulation index	6.63815
AstraZeneca	Study 3	Donor 5	High HCT-HG	Static	2	Stimulation index	6.63619
AstraZeneca	Study 3	Donor 5	High HCT-HG	Static	3	Stimulation index	7.72311
AstraZeneca	Study 3	Donor 5	High HCT-HG	Static	4	Stimulation index	6.38297
AstraZeneca	Study 3	Donor 5	High HCT-HG	Static	5	Stimulation index	4.80916
AstraZeneca	Study 3	Donor 5	High HCT-HG	Static	6	Stimulation index	4.08654
AstraZeneca	Study 3	Donor 5	High HCT-HG	Static	7	Stimulation index	4.80916
AstraZeneca	Study 3	Donor 5	High HCT-HG	Static	8	Stimulation index	4.54802
TissUse	Study 1	Donor 3	High HCT-NG	Co-Culture	1	Stimulation index	28.78
TissUse	Study 1	Donor 3	High HCT-NG	Co-Culture	2	Stimulation index	27.12
TissUse	Study 1	Donor 3	High HCT-NG	Co-Culture	3	Stimulation index	51.5533
TissUse	Study 1	Donor 3	High HCT-NG	Co-Culture	4	Stimulation index	34.16
TissUse	Study 1	Donor 3	High HCT-NG	Co-Culture	5	Stimulation index	37.06
TissUse	Study 1	Donor 3	High HCT-NG	Co-Culture	6	Stimulation index	20.64
TissUse	Study 1	Donor 3	High HCT-NG	Co-Culture	7	Stimulation index	23.3933
TissUse	Study 1	Donor 3	High HCT-NG	Co-Culture	8	Stimulation index	51.5533
TissUse	Study 1	Donor 3	High HCT-NG	Static	1	Stimulation index	18.4067
TissUse	Study 1	Donor 3	High HCT-NG	Static	2	Stimulation index	52.54
TissUse	Study 1	Donor 3	High HCT-NG	Static	3	Stimulation index	36.1667
TissUse	Study 1	Donor 3	High HCT-NG	Static	4	Stimulation index	41.32
TissUse	Study 2	Donor 4	High HCT-NG	Co-Culture	1	Stimulation index	10.3165
TissUse	Study 2	Donor 4	High HCT-NG	Co-Culture	2	Stimulation index	12.5798
TissUse	Study 2	Donor 4	High HCT-NG	Co-Culture	3	Stimulation index	7.89144
TissUse	Study 2	Donor 4	High HCT-NG	Co-Culture	4	Stimulation index	7.01542
TissUse	Study 2	Donor 4	High HCT-NG	Co-Culture	5	Stimulation index	8.78541
TissUse	Study 2	Donor 4	High HCT-NG	Co-Culture	6	Stimulation index	13.7036
TissUse	Study 2	Donor 4	High HCT-NG	Co-Culture	7	Stimulation index	7.56422
TissUse	Study 2	Donor 4	High HCT-NG	Co-Culture	8	Stimulation index	21.3226
TissUse	Study 2	Donor 4	High HCT-NG	Co-Culture	9	Stimulation index	11.3648
TissUse	Study 2	Donor 4	High HCT-NG	Co-Culture	10	Stimulation index	9.46662
TissUse	Study 2	Donor 4	High HCT-NG	Co-Culture	11	Stimulation index	7.51857
TissUse	Study 2	Donor 4	High HCT-NG	Static	1	Stimulation index	11.5177
TissUse	Study 2	Donor 4	High HCT-NG	Static	2	Stimulation index	15.199
TissUse	Study 2	Donor 4	High HCT-NG	Static	3	Stimulation index	11.0879
TissUse	Study 2	Donor 4	High HCT-NG	Static	4	Stimulation index	24.0625
TissUse	Study 2	Donor 4	High HCT-NG	Static	5	Stimulation index	24.1961
AstraZeneca	Study 3	Donor 5	High HCT-NG	Co-Culture	1	Stimulation index	6.92721
AstraZeneca	Study 3	Donor 5	High HCT-NG	Co-Culture	2	Stimulation index	11.9711
AstraZeneca	Study 3	Donor 5	High HCT-NG	Co-Culture	3	Stimulation index	2.74861
AstraZeneca	Study 3	Donor 5	High HCT-NG	Co-Culture	4	Stimulation index	10.0299
AstraZeneca	Study 3	Donor 5	High HCT-NG	Co-Culture	5	Stimulation index	10.853
AstraZeneca	Study 3	Donor 5	High HCT-NG	Co-Culture	6	Stimulation index	7.68619
AstraZeneca	Study 3	Donor 5	High HCT-NG	Co-Culture	7	Stimulation index	12.5505
AstraZeneca	Study 3	Donor 5	High HCT-NG	Co-Culture	8	Stimulation index	16.7062
AstraZeneca	Study 3	Donor 5	High HCT-NG	Static	1	Stimulation index	14.7687
AstraZeneca	Study 3	Donor 5	High HCT-NG	Static	2	Stimulation index	8.4006
AstraZeneca	Study 3	Donor 5	High HCT-NG	Static	3	Stimulation index	10.2337
AstraZeneca	Study 3	Donor 5	High HCT-NG	Static	4	Stimulation index	11.8332
AstraZeneca	Study 3	Donor 5	High HCT-NG	Static	5	Stimulation index	15.8246
AstraZeneca	Study 3	Donor 5	High HCT-NG	Static	6	Stimulation index	7.96216
AstraZeneca	Study 3	Donor 5	High HCT-NG	Static	7	Stimulation index	5.20126
AstraZeneca	Study 3	Donor 5	High HCT-NG	Static	8	Stimulation index	9.20216
TissUse	Study 1	Donor 3	Low HCT-HG	Co-Culture	1	Stimulation index	21.3731
TissUse	Study 1	Donor 3	Low HCT-HG	Co-Culture	2	Stimulation index	20.4145
TissUse	Study 1	Donor 3	Low HCT-HG	Co-Culture	3	Stimulation index	24.6999
TissUse	Study 1	Donor 3	Low HCT-HG	Co-Culture	4	Stimulation index	29.2474
TissUse	Study 1	Donor 3	Low HCT-HG	Co-Culture	5	Stimulation index	32.2236
TissUse	Study 1	Donor 3	Low HCT-HG	Co-Culture	6	Stimulation index	29.3839
TissUse	Study 1	Donor 3	Low HCT-HG	Co-Culture	7	Stimulation index	25.8141
TissUse	Study 1	Donor 3	Low HCT-HG	Co-Culture	8	Stimulation index	30.0046
TissUse	Study 1	Donor 3	Low HCT-HG	Co-Culture	9	Stimulation index	24.9699
TissUse	Study 1	Donor 3	Low HCT-HG	Co-Culture	10	Stimulation index	24.1264
TissUse	Study 1	Donor 3	Low HCT-HG	Co-Culture	11	Stimulation index	28.9999
TissUse	Study 1	Donor 3	Low HCT-HG	Static	1	Stimulation index	3.50732
TissUse	Study 1	Donor 3	Low HCT-HG	Static	2	Stimulation index	3.86578
TissUse	Study 1	Donor 3	Low HCT-HG	Static	3	Stimulation index	3.20848
TissUse	Study 1	Donor 3	Low HCT-HG	Static	4	Stimulation index	3.54498
TissUse	Study 1	Donor 3	Low HCT-HG	Static	5	Stimulation index	2.3039
TissUse	Study 1	Donor 3	Low HCT-HG	Static	6	Stimulation index	4.40025
TissUse	Study 1	Donor 3	Low HCT-HG	Static	7	Stimulation index	5.21967
TissUse	Study 2	Donor 4	Low HCT-HG	Co-Culture	1	Stimulation index	6.09573
TissUse	Study 2	Donor 4	Low HCT-HG	Co-Culture	2	Stimulation index	5.74488
TissUse	Study 2	Donor 4	Low HCT-HG	Co-Culture	3	Stimulation index	6.35349
TissUse	Study 2	Donor 4	Low HCT-HG	Co-Culture	4	Stimulation index	6.50907
TissUse	Study 2	Donor 4	Low HCT-HG	Co-Culture	5	Stimulation index	5.76566
TissUse	Study 2	Donor 4	Low HCT-HG	Co-Culture	6	Stimulation index	6.50008
TissUse	Study 2	Donor 4	Low HCT-HG	Co-Culture	7	Stimulation index	6.60904
TissUse	Study 2	Donor 4	Low HCT-HG	Co-Culture	8	Stimulation index	5.99043
TissUse	Study 2	Donor 4	Low HCT-HG	Co-Culture	9	Stimulation index	6.43219
TissUse	Study 2	Donor 4	Low HCT-HG	Co-Culture	10	Stimulation index	5.76041
TissUse	Study 2	Donor 4	Low HCT-HG	Co-Culture	11	Stimulation index	6.44728
TissUse	Study 2	Donor 4	Low HCT-HG	Co-Culture	12	Stimulation index	6.35239
TissUse	Study 2	Donor 4	Low HCT-HG	Static	1	Stimulation index	1.99054
TissUse	Study 2	Donor 4	Low HCT-HG	Static	2	Stimulation index	2.51533
TissUse	Study 2	Donor 4	Low HCT-HG	Static	3	Stimulation index	2.30711
TissUse	Study 2	Donor 4	Low HCT-HG	Static	4	Stimulation index	2.26487
TissUse	Study 2	Donor 4	Low HCT-HG	Static	5	Stimulation index	2.12531
TissUse	Study 2	Donor 4	Low HCT-HG	Static	6	Stimulation index	2.20579
AstraZeneca	Study 3	Donor 5	Low HCT-HG	Co-Culture	1	Stimulation index	2.84025
AstraZeneca	Study 3	Donor 5	Low HCT-HG	Co-Culture	2	Stimulation index	2.92029
AstraZeneca	Study 3	Donor 5	Low HCT-HG	Co-Culture	3	Stimulation index	2.16175
AstraZeneca	Study 3	Donor 5	Low HCT-HG	Co-Culture	4	Stimulation index	3.91074
AstraZeneca	Study 3	Donor 5	Low HCT-HG	Co-Culture	5	Stimulation index	3.17539
AstraZeneca	Study 3	Donor 5	Low HCT-HG	Co-Culture	6	Stimulation index	0.655359
AstraZeneca	Study 3	Donor 5	Low HCT-HG	Co-Culture	7	Stimulation index	3.53813
AstraZeneca	Study 3	Donor 5	Low HCT-HG	Co-Culture	8	Stimulation index	2.35051
AstraZeneca	Study 3	Donor 5	Low HCT-HG	Static	1	Stimulation index	3.25977
AstraZeneca	Study 3	Donor 5	Low HCT-HG	Static	2	Stimulation index	2.5443
AstraZeneca	Study 3	Donor 5	Low HCT-HG	Static	3	Stimulation index	3.75124
AstraZeneca	Study 3	Donor 5	Low HCT-HG	Static	4	Stimulation index	2.96116
AstraZeneca	Study 3	Donor 5	Low HCT-HG	Static	5	Stimulation index	2.40591
AstraZeneca	Study 3	Donor 5	Low HCT-HG	Static	6	Stimulation index	2.71419
AstraZeneca	Study 3	Donor 5	Low HCT-HG	Static	7	Stimulation index	2.74527
AstraZeneca	Study 3	Donor 5	Low HCT-HG	Static	8	Stimulation index
TissUse	Study 1	Donor 3	Low HCT-NG	Co-Culture	1	Stimulation index	29.2266
TissUse	Study 1	Donor 3	Low HCT-NG	Co-Culture	2	Stimulation index	14.641
TissUse	Study 1	Donor 3	Low HCT-NG	Co-Culture	3	Stimulation index	24.8585
TissUse	Study 1	Donor 3	Low HCT-NG	Co-Culture	4	Stimulation index	48.8474
TissUse	Study 1	Donor 3	Low HCT-NG	Co-Culture	5	Stimulation index	42.6649
TissUse	Study 1	Donor 3	Low HCT-NG	Co-Culture	6	Stimulation index	23.378
TissUse	Study 1	Donor 3	Low HCT-NG	Co-Culture	7	Stimulation index	38.593
TissUse	Study 1	Donor 3	Low HCT-NG	Co-Culture	8	Stimulation index	20.4533
TissUse	Study 1	Donor 3	Low HCT-NG	Co-Culture	9	Stimulation index	41.3692
TissUse	Study 1	Donor 3	Low HCT-NG	Co-Culture	10	Stimulation index	66.4315
TissUse	Study 1	Donor 3	Low HCT-NG	Co-Culture	11	Stimulation index	40.7029
TissUse	Study 1	Donor 3	Low HCT-NG	Static	1	Stimulation index	308.938
TissUse	Study 1	Donor 3	Low HCT-NG	Static	2	Stimulation index	166.463
TissUse	Study 1	Donor 3	Low HCT-NG	Static	3	Stimulation index	172.982
TissUse	Study 1	Donor 3	Low HCT-NG	Static	4	Stimulation index	193.995
TissUse	Study 1	Donor 3	Low HCT-NG	Static	5	Stimulation index	177.342
TissUse	Study 1	Donor 3	Low HCT-NG	Static	6	Stimulation index	101.836
TissUse	Study 1	Donor 3	Low HCT-NG	Static	7	Stimulation index	98.0873
TissUse	Study 1	Donor 3	Low HCT-NG	Static	8	Stimulation index	40.8734
TissUse	Study 1	Donor 3	Low HCT-NG	Static	9	Stimulation index	81.6609
TissUse	Study 1	Donor 3	Low HCT-NG	Static	10	Stimulation index	232.08
TissUse	Study 2	Donor 4	Low HCT-NG	Co-Culture	1	Stimulation index	14.4017
TissUse	Study 2	Donor 4	Low HCT-NG	Co-Culture	2	Stimulation index	10.4502
TissUse	Study 2	Donor 4	Low HCT-NG	Co-Culture	3	Stimulation index	11.3613
TissUse	Study 2	Donor 4	Low HCT-NG	Co-Culture	4	Stimulation index	8.44016
TissUse	Study 2	Donor 4	Low HCT-NG	Co-Culture	5	Stimulation index	7.30943
TissUse	Study 2	Donor 4	Low HCT-NG	Co-Culture	6	Stimulation index	10.2295
TissUse	Study 2	Donor 4	Low HCT-NG	Co-Culture	7	Stimulation index	11.3934
TissUse	Study 2	Donor 4	Low HCT-NG	Co-Culture	8	Stimulation index	10.2961
TissUse	Study 2	Donor 4	Low HCT-NG	Co-Culture	9	Stimulation index	9.90503
TissUse	Study 2	Donor 4	Low HCT-NG	Co-Culture	10	Stimulation index	15.2962
TissUse	Study 2	Donor 4	Low HCT-NG	Co-Culture	11	Stimulation index	11.0419
TissUse	Study 2	Donor 4	Low HCT-NG	Co-Culture	12	Stimulation index	12.7717
TissUse	Study 2	Donor 4	Low HCT-NG	Static	1	Stimulation index	16.5352
TissUse	Study 2	Donor 4	Low HCT-NG	Static	2	Stimulation index	19.0429
TissUse	Study 2	Donor 4	Low HCT-NG	Static	3	Stimulation index	18.3503
TissUse	Study 2	Donor 4	Low HCT-NG	Static	4	Stimulation index	18.8583
TissUse	Study 2	Donor 4	Low HCT-NG	Static	5	Stimulation index	21.1552
TissUse	Study 2	Donor 4	Low HCT-NG	Static	6	Stimulation index	16.2007
AstraZeneca	Study 3	Donor 5	Low HCT-NG	Co-Culture	1	Stimulation index	7.35273
AstraZeneca	Study 3	Donor 5	Low HCT-NG	Co-Culture	2	Stimulation index	5.76138
AstraZeneca	Study 3	Donor 5	Low HCT-NG	Co-Culture	3	Stimulation index	5.31273
AstraZeneca	Study 3	Donor 5	Low HCT-NG	Co-Culture	4	Stimulation index	6.13479
AstraZeneca	Study 3	Donor 5	Low HCT-NG	Co-Culture	5	Stimulation index	12.394
AstraZeneca	Study 3	Donor 5	Low HCT-NG	Co-Culture	6	Stimulation index	6.83859
AstraZeneca	Study 3	Donor 5	Low HCT-NG	Co-Culture	7	Stimulation index	5.04873
AstraZeneca	Study 3	Donor 5	Low HCT-NG	Co-Culture	8	Stimulation index	7.52435
AstraZeneca	Study 3	Donor 5	Low HCT-NG	Static	1	Stimulation index	39.7893
AstraZeneca	Study 3	Donor 5	Low HCT-NG	Static	2	Stimulation index	38.3387
AstraZeneca	Study 3	Donor 5	Low HCT-NG	Static	3	Stimulation index	51.0288
AstraZeneca	Study 3	Donor 5	Low HCT-NG	Static	4	Stimulation index	28.7349
AstraZeneca	Study 3	Donor 5	Low HCT-NG	Static	5	Stimulation index	30.4091
AstraZeneca	Study 3	Donor 5	Low HCT-NG	Static	6	Stimulation index	38.9835
AstraZeneca	Study 3	Donor 5	Low HCT-NG	Static	7	Stimulation index	41.7404
AstraZeneca	Study 3	Donor 5	Low HCT-NG	Static	8	Stimulation index	28.5518
TissUse	Study 1	Donor 3	Control	Static	1	Stimulation index	35.1953
TissUse	Study 1	Donor 3	Control	Static	2	Stimulation index	99.4661
TissUse	Study 1	Donor 3	Control	Static	3	Stimulation index	94.2123
TissUse	Study 1	Donor 3	Control	Static	4	Stimulation index	87.9258
TissUse	Study 1	Donor 3	Control	Static	5	Stimulation index	71.6322
TissUse	Study 1	Donor 3	Control	Static	6	Stimulation index	76.1673
TissUse	Study 1	Donor 3	Control	Static	7	Stimulation index	89.9617
TissUse	Study 1	Donor 3	Control	Static	8	Stimulation index	44.3474
TissUse	Study 1	Donor 3	Control	Static	9	Stimulation index	90.6219
TissUse	Study 1	Donor 3	Control	Static	10	Stimulation index	72.4658
TissUse	Study 2	Donor 4	Control	Static	1	Stimulation index	30.1976
TissUse	Study 2	Donor 4	Control	Static	2	Stimulation index	37.0631
TissUse	Study 2	Donor 4	Control	Static	3	Stimulation index	35.3436
TissUse	Study 2	Donor 4	Control	Static	4	Stimulation index	17.7133
TissUse	Study 2	Donor 4	Control	Static	5	Stimulation index	20.3973
TissUse	Study 2	Donor 4	Control	Static	6	Stimulation index	25.8262
TissUse	Study 2	Donor 4	Control	Static	7	Stimulation index	26.6567
AstraZeneca	Study 3	Donor 5	Control	Static	1	Stimulation index	24.7523
AstraZeneca	Study 3	Donor 5	Control	Static	2	Stimulation index	24.72
AstraZeneca	Study 3	Donor 5	Control	Static	3	Stimulation index	26.8357
AstraZeneca	Study 3	Donor 5	Control	Static	4	Stimulation index	34.2606
AstraZeneca	Study 3	Donor 5	Control	Static	5	Stimulation index	27.206
AstraZeneca	Study 3	Donor 5	Control	Static	6	Stimulation index	33.0875
AstraZeneca	Study 3	Donor 5	Control	Static	7	Stimulation index	24.4348
AstraZeneca	Study 3	Donor 5	Control	Static	8	Stimulation index	40.1311
lab	study	islet_donor	condition	culture format	rep	readout [unit]	value	below_dl
TissUse or AstraZeneca	e.g. Study 1	e.g. Donor 1	e.g. High HCT-HG	Co-Culture: islets extracted after co-culture and transfered to suppliers plate for GSIS on individual islets Static: islets cultured in suppliers plate in parallel to co-cultures	replicate number WITHIN a study and condition.	Name of readout.	The value. NA for missing values	"<DL" if the value is missing because it is below detection limit.

## Sheet: Fig 4a+b & S4a Glucose GTT
lab	study	heparg_lot	islet_donor	condition	day	hour	control_unit	chip	circuit	rep	readout [unit]	value	below_dl
TissUse	Study 1	Lot 2	Donor 3	High HCT-HG	1	0	35	246	246L	1	GTT Glucose [mM]	11.6341
TissUse	Study 1	Lot 2	Donor 3	High HCT-HG	1	8	35	246	246L	1	GTT Glucose [mM]	11.1072
TissUse	Study 1	Lot 2	Donor 3	High HCT-HG	1	24	35	246	246L	1	GTT Glucose [mM]	9.82019
TissUse	Study 1	Lot 2	Donor 3	High HCT-HG	1	48	35	246	246L	1	GTT Glucose [mM]	8.24132
TissUse	Study 1	Lot 2	Donor 3	High HCT-HG	13	0	35	284	284L	3	GTT Glucose [mM]	11.2083
TissUse	Study 1	Lot 2	Donor 3	High HCT-HG	13	8	35	284	284L	3	GTT Glucose [mM]	11.0714
TissUse	Study 1	Lot 2	Donor 3	High HCT-HG	13	24	35	284	284L	3	GTT Glucose [mM]	10.6735
TissUse	Study 1	Lot 2	Donor 3	High HCT-HG	13	48	35	284	284L	3	GTT Glucose [mM]	9.74501
TissUse	Study 1	Lot 2	Donor 3	High HCT-HG	1	0	35	246	246R	2	GTT Glucose [mM]	11.5299
TissUse	Study 1	Lot 2	Donor 3	High HCT-HG	1	8	35	246	246R	2	GTT Glucose [mM]	11.2236
TissUse	Study 1	Lot 2	Donor 3	High HCT-HG	1	24	35	246	246R	2	GTT Glucose [mM]	9.85489
TissUse	Study 1	Lot 2	Donor 3	High HCT-HG	1	48	35	246	246R	2	GTT Glucose [mM]	8.39169
TissUse	Study 1	Lot 2	Donor 3	High HCT-HG	13	0	35	284	284R	4	GTT Glucose [mM]	10.75
TissUse	Study 1	Lot 2	Donor 3	High HCT-HG	13	8	35	284	284R	4	GTT Glucose [mM]	10.5238
TissUse	Study 1	Lot 2	Donor 3	High HCT-HG	13	24	35	284	284R	4	GTT Glucose [mM]	10.717
TissUse	Study 1	Lot 2	Donor 3	High HCT-HG	13	48	35	284	284R	4	GTT Glucose [mM]	10.0053
TissUse	Study 1	Lot 2	Donor 3	High HCT-HG	1	0	35	284	284L	3	GTT Glucose [mM]	11.389
TissUse	Study 1	Lot 2	Donor 3	High HCT-HG	1	8	35	284	284L	3	GTT Glucose [mM]	10.6294
TissUse	Study 1	Lot 2	Donor 3	High HCT-HG	1	24	35	284	284L	3	GTT Glucose [mM]	9.24763
TissUse	Study 1	Lot 2	Donor 3	High HCT-HG	1	48	35	284	284L	3	GTT Glucose [mM]	8.07939
TissUse	Study 1	Lot 2	Donor 3	High HCT-HG	13	0	38	292	292L	5	GTT Glucose [mM]	10.6369
TissUse	Study 1	Lot 2	Donor 3	High HCT-HG	13	8	38	292	292L	5	GTT Glucose [mM]	10.8214
TissUse	Study 1	Lot 2	Donor 3	High HCT-HG	13	24	38	292	292L	5	GTT Glucose [mM]	10.6548
TissUse	Study 1	Lot 2	Donor 3	High HCT-HG	13	48	38	292	292L	5	GTT Glucose [mM]	9.28812
TissUse	Study 1	Lot 2	Donor 3	High HCT-HG	1	0	35	284	284R	4	GTT Glucose [mM]	11.4993
TissUse	Study 1	Lot 2	Donor 3	High HCT-HG	1	8	35	284	284R	4	GTT Glucose [mM]	10.7825
TissUse	Study 1	Lot 2	Donor 3	High HCT-HG	1	24	35	284	284R	4	GTT Glucose [mM]	9.75657
TissUse	Study 1	Lot 2	Donor 3	High HCT-HG	1	48	35	284	284R	4	GTT Glucose [mM]	8.71556
TissUse	Study 1	Lot 2	Donor 3	High HCT-HG	13	0	38	292	292R	6	GTT Glucose [mM]	10.3095
TissUse	Study 1	Lot 2	Donor 3	High HCT-HG	13	8	38	292	292R	6	GTT Glucose [mM]	10.5536
TissUse	Study 1	Lot 2	Donor 3	High HCT-HG	13	24	38	292	292R	6	GTT Glucose [mM]	10.0826
TissUse	Study 1	Lot 2	Donor 3	High HCT-HG	13	48	38	292	292R	6	GTT Glucose [mM]	9.55994
TissUse	Study 1	Lot 2	Donor 3	High HCT-HG	1	0	38	292	292L	5	GTT Glucose [mM]	11.0031
TissUse	Study 1	Lot 2	Donor 3	High HCT-HG	1	8	38	292	292L	5	GTT Glucose [mM]	10.8131
TissUse	Study 1	Lot 2	Donor 3	High HCT-HG	1	24	38	292	292L	5	GTT Glucose [mM]	9.13197
TissUse	Study 1	Lot 2	Donor 3	High HCT-HG	1	48	38	292	292L	5	GTT Glucose [mM]	8.54784
TissUse	Study 1	Lot 2	Donor 3	High HCT-HG	1	0	38	292	292R	6	GTT Glucose [mM]	11.095
TissUse	Study 1	Lot 2	Donor 3	High HCT-HG	1	8	38	292	292R	6	GTT Glucose [mM]	10.3843
TissUse	Study 1	Lot 2	Donor 3	High HCT-HG	1	24	38	292	292R	6	GTT Glucose [mM]	9.10883
TissUse	Study 1	Lot 2	Donor 3	High HCT-HG	1	48	38	292	292R	6	GTT Glucose [mM]	7.95794
TissUse	Study 1	Lot 2	Donor 3	High HCT-NG	13	0	21	288	288L	1	GTT Glucose [mM]	12.5298
TissUse	Study 1	Lot 2	Donor 3	High HCT-NG	13	8	21	288	288L	1	GTT Glucose [mM]	10.2024
TissUse	Study 1	Lot 2	Donor 3	High HCT-NG	13	24	21	288	288L	1	GTT Glucose [mM]	10.6113
TissUse	Study 1	Lot 2	Donor 3	High HCT-NG	13	48	21	288	288L	1	GTT Glucose [mM]	10.4247
TissUse	Study 1	Lot 2	Donor 3	High HCT-NG	13	0	21	288	288R	2	GTT Glucose [mM]	12.6548
TissUse	Study 1	Lot 2	Donor 3	High HCT-NG	13	8	21	288	288R	2	GTT Glucose [mM]	9.80952
TissUse	Study 1	Lot 2	Donor 3	High HCT-NG	13	24	21	288	288R	2	GTT Glucose [mM]	11.1151
TissUse	Study 1	Lot 2	Donor 3	High HCT-NG	13	48	21	288	288R	2	GTT Glucose [mM]	9.9706
TissUse	Study 1	Lot 2	Donor 3	High HCT-NG	13	0	21	287	287L	3	GTT Glucose [mM]	12.8631
TissUse	Study 1	Lot 2	Donor 3	High HCT-NG	13	8	21	287	287L	3	GTT Glucose [mM]	9.89286
TissUse	Study 1	Lot 2	Donor 3	High HCT-NG	13	24	21	287	287L	3	GTT Glucose [mM]	10.6983
TissUse	Study 1	Lot 2	Donor 3	High HCT-NG	13	48	21	287	287L	3	GTT Glucose [mM]	9.96438
TissUse	Study 1	Lot 2	Donor 3	High HCT-NG	13	0	21	287	287R	4	GTT Glucose [mM]	13.1548
TissUse	Study 1	Lot 2	Donor 3	High HCT-NG	13	8	21	287	287R	4	GTT Glucose [mM]	10.2619
TissUse	Study 1	Lot 2	Donor 3	High HCT-NG	13	24	21	287	287R	4	GTT Glucose [mM]	10.7357
TissUse	Study 1	Lot 2	Donor 3	High HCT-NG	13	48	21	287	287R	4	GTT Glucose [mM]	10.35
TissUse	Study 1	Lot 2	Donor 3	Low HCT-HG	1	0	38	281	281L	1	GTT Glucose [mM]	10.8168
TissUse	Study 1	Lot 2	Donor 3	Low HCT-HG	1	8	38	281	281L	1	GTT Glucose [mM]	10.5175
TissUse	Study 1	Lot 2	Donor 3	Low HCT-HG	1	24	38	281	281L	1	GTT Glucose [mM]	9.57079
TissUse	Study 1	Lot 2	Donor 3	Low HCT-HG	1	48	38	281	281L	1	GTT Glucose [mM]	8.80815
TissUse	Study 1	Lot 2	Donor 3	Low HCT-HG	13	0	38	249	249L	3	GTT Glucose [mM]	10.4627
TissUse	Study 1	Lot 2	Donor 3	Low HCT-HG	13	8	38	249	249L	3	GTT Glucose [mM]	10.6788
TissUse	Study 1	Lot 2	Donor 3	Low HCT-HG	13	24	38	249	249L	3	GTT Glucose [mM]	9.09107
TissUse	Study 1	Lot 2	Donor 3	Low HCT-HG	13	48	38	249	249L	3	GTT Glucose [mM]	7.95385
TissUse	Study 1	Lot 2	Donor 3	Low HCT-HG	1	0	38	281	281R	2	GTT Glucose [mM]	10.9756
TissUse	Study 1	Lot 2	Donor 3	Low HCT-HG	1	8	38	281	281R	2	GTT Glucose [mM]	10.9206
TissUse	Study 1	Lot 2	Donor 3	Low HCT-HG	1	24	38	281	281R	2	GTT Glucose [mM]	9.23895
TissUse	Study 1	Lot 2	Donor 3	Low HCT-HG	1	48	38	281	281R	2	GTT Glucose [mM]	8.34242
TissUse	Study 1	Lot 2	Donor 3	Low HCT-HG	13	0	38	249	249R	4	GTT Glucose [mM]	10.3824
TissUse	Study 1	Lot 2	Donor 3	Low HCT-HG	13	8	38	249	249R	4	GTT Glucose [mM]	10.5924
TissUse	Study 1	Lot 2	Donor 3	Low HCT-HG	13	24	38	249	249R	4	GTT Glucose [mM]	9.78408
TissUse	Study 1	Lot 2	Donor 3	Low HCT-HG	13	48	38	249	249R	4	GTT Glucose [mM]	8.06667
TissUse	Study 1	Lot 2	Donor 3	Low HCT-HG	1	0	38	249	249L	3	GTT Glucose [mM]	10.6213
TissUse	Study 1	Lot 2	Donor 3	Low HCT-HG	1	8	38	249	249L	3	GTT Glucose [mM]	10.6335
TissUse	Study 1	Lot 2	Donor 3	Low HCT-HG	1	24	38	249	249L	3	GTT Glucose [mM]	9.4951
TissUse	Study 1	Lot 2	Donor 3	Low HCT-HG	1	48	38	249	249L	3	GTT Glucose [mM]	8.89547
TissUse	Study 1	Lot 2	Donor 3	Low HCT-HG	13	0	38	514	514L	5	GTT Glucose [mM]	10.5985
TissUse	Study 1	Lot 2	Donor 3	Low HCT-HG	13	8	38	514	514L	5	GTT Glucose [mM]	10.7529
TissUse	Study 1	Lot 2	Donor 3	Low HCT-HG	13	24	38	514	514L	5	GTT Glucose [mM]	9.94788
TissUse	Study 1	Lot 2	Donor 3	Low HCT-HG	13	48	38	514	514L	5	GTT Glucose [mM]	8.24154
TissUse	Study 1	Lot 2	Donor 3	Low HCT-HG	1	0	38	249	249R	4	GTT Glucose [mM]	10.4198
TissUse	Study 1	Lot 2	Donor 3	Low HCT-HG	1	8	38	249	249R	4	GTT Glucose [mM]	10.8168
TissUse	Study 1	Lot 2	Donor 3	Low HCT-HG	1	24	38	249	249R	4	GTT Glucose [mM]	9.33792
TissUse	Study 1	Lot 2	Donor 3	Low HCT-HG	1	48	38	249	249R	4	GTT Glucose [mM]	8.41228
TissUse	Study 1	Lot 2	Donor 3	Low HCT-HG	13	0	38	514	514R	6	GTT Glucose [mM]	10.9012
TissUse	Study 1	Lot 2	Donor 3	Low HCT-HG	13	8	38	514	514R	6	GTT Glucose [mM]	10.8332
TissUse	Study 1	Lot 2	Donor 3	Low HCT-HG	13	24	38	514	514R	6	GTT Glucose [mM]	10.3637
TissUse	Study 1	Lot 2	Donor 3	Low HCT-HG	13	48	38	514	514R	6	GTT Glucose [mM]	8.55744
TissUse	Study 1	Lot 2	Donor 3	Low HCT-HG	1	0	38	514	514L	5	GTT Glucose [mM]	10.5358
TissUse	Study 1	Lot 2	Donor 3	Low HCT-HG	1	8	38	514	514L	5	GTT Glucose [mM]	10.3648
TissUse	Study 1	Lot 2	Donor 3	Low HCT-HG	1	24	38	514	514L	5	GTT Glucose [mM]	9.48928
TissUse	Study 1	Lot 2	Donor 3	Low HCT-HG	1	48	38	514	514L	5	GTT Glucose [mM]	8.42974
TissUse	Study 1	Lot 2	Donor 3	Low HCT-HG	1	0	38	514	514R	6	GTT Glucose [mM]	11.055
TissUse	Study 1	Lot 2	Donor 3	Low HCT-HG	1	8	38	514	514R	6	GTT Glucose [mM]	10.7862
TissUse	Study 1	Lot 2	Donor 3	Low HCT-HG	1	24	38	514	514R	6	GTT Glucose [mM]	9.57079
TissUse	Study 1	Lot 2	Donor 3	Low HCT-HG	1	48	38	514	514R	6	GTT Glucose [mM]	8.66261
TissUse	Study 1	Lot 2	Donor 3	Low HCT-NG	13	0	23	283	283L	1	GTT Glucose [mM]	12.0685
TissUse	Study 1	Lot 2	Donor 3	Low HCT-NG	13	8	23	283	283L	1	GTT Glucose [mM]	10.1168
TissUse	Study 1	Lot 2	Donor 3	Low HCT-NG	13	24	23	283	283L	1	GTT Glucose [mM]	9.82188
TissUse	Study 1	Lot 2	Donor 3	Low HCT-NG	13	48	23	283	283L	1	GTT Glucose [mM]	7.30183
TissUse	Study 1	Lot 2	Donor 3	Low HCT-NG	13	0	23	282	282L	5	GTT Glucose [mM]	11.9512
TissUse	Study 1	Lot 2	Donor 3	Low HCT-NG	13	8	23	282	282L	5	GTT Glucose [mM]	10.2712
TissUse	Study 1	Lot 2	Donor 3	Low HCT-NG	13	24	23	282	282L	5	GTT Glucose [mM]	9.88488
TissUse	Study 1	Lot 2	Donor 3	Low HCT-NG	13	48	23	282	282L	5	GTT Glucose [mM]	8.99026
TissUse	Study 1	Lot 2	Donor 3	Low HCT-NG	13	0	23	282	282R	6	GTT Glucose [mM]	11.8153
TissUse	Study 1	Lot 2	Donor 3	Low HCT-NG	13	8	23	282	282R	6	GTT Glucose [mM]	10.9074
TissUse	Study 1	Lot 2	Donor 3	Low HCT-NG	13	24	23	282	282R	6	GTT Glucose [mM]	9.85968
TissUse	Study 1	Lot 2	Donor 3	Low HCT-NG	13	48	23	282	282R	6	GTT Glucose [mM]	8.92726
TissUse	Study 1	Lot 2	Donor 3	Low HCT-NG	13	0	35	513	513R	8	GTT Glucose [mM]	11.4447
TissUse	Study 1	Lot 2	Donor 3	Low HCT-NG	13	8	35	513	513R	8	GTT Glucose [mM]	10.4009
TissUse	Study 1	Lot 2	Donor 3	Low HCT-NG	13	24	35	513	513R	8	GTT Glucose [mM]	9.73998
TissUse	Study 1	Lot 2	Donor 3	Low HCT-NG	13	48	35	513	513R	8	GTT Glucose [mM]	8.29231
TissUse	Study 2	Lot 3	Donor 4	High HCT-HG	1	0	20	463	463L	1	GTT Glucose [mM]	12.59
TissUse	Study 2	Lot 3	Donor 4	High HCT-HG	1	8	20	463	463L	1	GTT Glucose [mM]	10.27
TissUse	Study 2	Lot 3	Donor 4	High HCT-HG	1	24	20	463	463L	1	GTT Glucose [mM]	9.01
TissUse	Study 2	Lot 3	Donor 4	High HCT-HG	1	48	20	463	463L	1	GTT Glucose [mM]	8.49
TissUse	Study 2	Lot 3	Donor 4	High HCT-HG	13	0	20	463	463L	1	GTT Glucose [mM]	10.434
TissUse	Study 2	Lot 3	Donor 4	High HCT-HG	13	8	20	463	463L	1	GTT Glucose [mM]	10.64
TissUse	Study 2	Lot 3	Donor 4	High HCT-HG	13	24	20	463	463L	1	GTT Glucose [mM]	9.693
TissUse	Study 2	Lot 3	Donor 4	High HCT-HG	13	48	20	463	463L	1	GTT Glucose [mM]	8.508
TissUse	Study 2	Lot 3	Donor 4	High HCT-HG	1	0	20	463	463R	2	GTT Glucose [mM]	13.05
TissUse	Study 2	Lot 3	Donor 4	High HCT-HG	1	8	20	463	463R	2	GTT Glucose [mM]	10.46
TissUse	Study 2	Lot 3	Donor 4	High HCT-HG	1	24	20	463	463R	2	GTT Glucose [mM]	8.74
TissUse	Study 2	Lot 3	Donor 4	High HCT-HG	1	48	20	463	463R	2	GTT Glucose [mM]	7.99
TissUse	Study 2	Lot 3	Donor 4	High HCT-HG	13	0	20	463	463R	2	GTT Glucose [mM]	10.696
TissUse	Study 2	Lot 3	Donor 4	High HCT-HG	13	8	20	463	463R	2	GTT Glucose [mM]	10.808
TissUse	Study 2	Lot 3	Donor 4	High HCT-HG	13	24	20	463	463R	2	GTT Glucose [mM]	9.956
TissUse	Study 2	Lot 3	Donor 4	High HCT-HG	13	48	20	463	463R	2	GTT Glucose [mM]	9.114
TissUse	Study 2	Lot 3	Donor 4	High HCT-HG	1	0	20	468	468L	3	GTT Glucose [mM]	12.35
TissUse	Study 2	Lot 3	Donor 4	High HCT-HG	1	8	20	468	468L	3	GTT Glucose [mM]	10.33
TissUse	Study 2	Lot 3	Donor 4	High HCT-HG	1	24	20	468	468L	3	GTT Glucose [mM]	8.13
TissUse	Study 2	Lot 3	Donor 4	High HCT-HG	1	48	20	468	468L	3	GTT Glucose [mM]	7.2
TissUse	Study 2	Lot 3	Donor 4	High HCT-HG	13	0	20	468	468L	3	GTT Glucose [mM]	10.622
TissUse	Study 2	Lot 3	Donor 4	High HCT-HG	13	8	20	468	468L	3	GTT Glucose [mM]	10.996
TissUse	Study 2	Lot 3	Donor 4	High HCT-HG	13	24	20	468	468L	3	GTT Glucose [mM]	9.831
TissUse	Study 2	Lot 3	Donor 4	High HCT-HG	13	48	20	468	468L	3	GTT Glucose [mM]	9.371
TissUse	Study 2	Lot 3	Donor 4	High HCT-HG	1	0	20	468	468R	4	GTT Glucose [mM]	12.21
TissUse	Study 2	Lot 3	Donor 4	High HCT-HG	1	8	20	468	468R	4	GTT Glucose [mM]	10.37
TissUse	Study 2	Lot 3	Donor 4	High HCT-HG	1	24	20	468	468R	4	GTT Glucose [mM]	8.55
TissUse	Study 2	Lot 3	Donor 4	High HCT-HG	1	48	20	468	468R	4	GTT Glucose [mM]	7.71
TissUse	Study 2	Lot 3	Donor 4	High HCT-HG	13	0	20	468	468R	4	GTT Glucose [mM]	10.408
TissUse	Study 2	Lot 3	Donor 4	High HCT-HG	13	8	20	468	468R	4	GTT Glucose [mM]	11.147
TissUse	Study 2	Lot 3	Donor 4	High HCT-HG	13	24	20	468	468R	4	GTT Glucose [mM]	10.041
TissUse	Study 2	Lot 3	Donor 4	High HCT-HG	13	48	20	468	468R	4	GTT Glucose [mM]	9.597
TissUse	Study 2	Lot 3	Donor 4	High HCT-NG	13	0	41	466	466L	1	GTT Glucose [mM]	10.564
TissUse	Study 2	Lot 3	Donor 4	High HCT-NG	13	8	41	466	466L	1	GTT Glucose [mM]	10.022
TissUse	Study 2	Lot 3	Donor 4	High HCT-NG	13	24	41	466	466L	1	GTT Glucose [mM]	9.656
TissUse	Study 2	Lot 3	Donor 4	High HCT-NG	13	48	41	466	466L	1	GTT Glucose [mM]	8.953
TissUse	Study 2	Lot 3	Donor 4	High HCT-NG	13	0	41	466	466R	2	GTT Glucose [mM]	10.558
TissUse	Study 2	Lot 3	Donor 4	High HCT-NG	13	8	41	466	466R	2	GTT Glucose [mM]	10.616
TissUse	Study 2	Lot 3	Donor 4	High HCT-NG	13	24	41	466	466R	2	GTT Glucose [mM]	9.793
TissUse	Study 2	Lot 3	Donor 4	High HCT-NG	13	48	41	466	466R	2	GTT Glucose [mM]	8.949
TissUse	Study 2	Lot 3	Donor 4	High HCT-NG	13	0	41	471	471L	3	GTT Glucose [mM]	10.039
TissUse	Study 2	Lot 3	Donor 4	High HCT-NG	13	8	41	471	471L	3	GTT Glucose [mM]	11.032
TissUse	Study 2	Lot 3	Donor 4	High HCT-NG	13	24	41	471	471L	3	GTT Glucose [mM]	10.838
TissUse	Study 2	Lot 3	Donor 4	High HCT-NG	13	48	41	471	471L	3	GTT Glucose [mM]	9.507
TissUse	Study 2	Lot 3	Donor 4	High HCT-NG	13	0	41	471	471R	4	GTT Glucose [mM]	10.125
TissUse	Study 2	Lot 3	Donor 4	High HCT-NG	13	8	41	471	471R	4	GTT Glucose [mM]	10.922
TissUse	Study 2	Lot 3	Donor 4	High HCT-NG	13	24	41	471	471R	4	GTT Glucose [mM]	10.867
TissUse	Study 2	Lot 3	Donor 4	High HCT-NG	13	48	41	471	471R	4	GTT Glucose [mM]	9.372
TissUse	Study 2	Lot 3	Donor 4	Low HCT-HG	1	0	20	479	479L	1	GTT Glucose [mM]	12.68
TissUse	Study 2	Lot 3	Donor 4	Low HCT-HG	1	8	20	479	479L	1	GTT Glucose [mM]	10.25
TissUse	Study 2	Lot 3	Donor 4	Low HCT-HG	1	24	20	479	479L	1	GTT Glucose [mM]	8.66
TissUse	Study 2	Lot 3	Donor 4	Low HCT-HG	1	48	20	479	479L	1	GTT Glucose [mM]	8.25
TissUse	Study 2	Lot 3	Donor 4	Low HCT-HG	13	0	20	479	479L	1	GTT Glucose [mM]	10.83
TissUse	Study 2	Lot 3	Donor 4	Low HCT-HG	13	8	20	479	479L	1	GTT Glucose [mM]	10.764
TissUse	Study 2	Lot 3	Donor 4	Low HCT-HG	13	24	20	479	479L	1	GTT Glucose [mM]	9.718
TissUse	Study 2	Lot 3	Donor 4	Low HCT-HG	13	48	20	479	479L	1	GTT Glucose [mM]	8.744
TissUse	Study 2	Lot 3	Donor 4	Low HCT-HG	1	0	20	479	479R	2	GTT Glucose [mM]	12.39
TissUse	Study 2	Lot 3	Donor 4	Low HCT-HG	1	8	20	479	479R	2	GTT Glucose [mM]	10.8
TissUse	Study 2	Lot 3	Donor 4	Low HCT-HG	1	24	20	479	479R	2	GTT Glucose [mM]	8.88
TissUse	Study 2	Lot 3	Donor 4	Low HCT-HG	1	48	20	479	479R	2	GTT Glucose [mM]	8.57
TissUse	Study 2	Lot 3	Donor 4	Low HCT-HG	13	0	20	479	479R	2	GTT Glucose [mM]	10.796
TissUse	Study 2	Lot 3	Donor 4	Low HCT-HG	13	8	20	479	479R	2	GTT Glucose [mM]	11.068
TissUse	Study 2	Lot 3	Donor 4	Low HCT-HG	13	24	20	479	479R	2	GTT Glucose [mM]	9.709
TissUse	Study 2	Lot 3	Donor 4	Low HCT-HG	13	48	20	479	479R	2	GTT Glucose [mM]	8.923
TissUse	Study 2	Lot 3	Donor 4	Low HCT-HG	1	0	20	477	477L	3	GTT Glucose [mM]	12.44
TissUse	Study 2	Lot 3	Donor 4	Low HCT-HG	1	8	20	477	477L	3	GTT Glucose [mM]	10.17
TissUse	Study 2	Lot 3	Donor 4	Low HCT-HG	1	24	20	477	477L	3	GTT Glucose [mM]	8.92
TissUse	Study 2	Lot 3	Donor 4	Low HCT-HG	1	48	20	477	477L	3	GTT Glucose [mM]	8.31
TissUse	Study 2	Lot 3	Donor 4	Low HCT-HG	13	0	20	477	477L	3	GTT Glucose [mM]	10.922
TissUse	Study 2	Lot 3	Donor 4	Low HCT-HG	13	8	20	477	477L	3	GTT Glucose [mM]	11.346
TissUse	Study 2	Lot 3	Donor 4	Low HCT-HG	13	24	20	477	477L	3	GTT Glucose [mM]	10.087
TissUse	Study 2	Lot 3	Donor 4	Low HCT-HG	13	48	20	477	477L	3	GTT Glucose [mM]	9.25
TissUse	Study 2	Lot 3	Donor 4	Low HCT-HG	1	0	20	477	477R	4	GTT Glucose [mM]	12.49
TissUse	Study 2	Lot 3	Donor 4	Low HCT-HG	1	8	20	477	477R	4	GTT Glucose [mM]	10.84
TissUse	Study 2	Lot 3	Donor 4	Low HCT-HG	1	24	20	477	477R	4	GTT Glucose [mM]	8.73
TissUse	Study 2	Lot 3	Donor 4	Low HCT-HG	1	48	20	477	477R	4	GTT Glucose [mM]	8.38
TissUse	Study 2	Lot 3	Donor 4	Low HCT-HG	13	0	20	477	477R	4	GTT Glucose [mM]	10.96
TissUse	Study 2	Lot 3	Donor 4	Low HCT-HG	13	8	20	477	477R	4	GTT Glucose [mM]	11.633
TissUse	Study 2	Lot 3	Donor 4	Low HCT-HG	13	24	20	477	477R	4	GTT Glucose [mM]	10.105
TissUse	Study 2	Lot 3	Donor 4	Low HCT-HG	13	48	20	477	477R	4	GTT Glucose [mM]	9.434
TissUse	Study 2	Lot 3	Donor 4	Low HCT-NG	13	0	45	480	480L	5	GTT Glucose [mM]	10.44
TissUse	Study 2	Lot 3	Donor 4	Low HCT-NG	13	8	45	480	480L	5	GTT Glucose [mM]	10.695
TissUse	Study 2	Lot 3	Donor 4	Low HCT-NG	13	24	45	480	480L	5	GTT Glucose [mM]	9.711
TissUse	Study 2	Lot 3	Donor 4	Low HCT-NG	13	48	45	480	480L	5	GTT Glucose [mM]	8.214
TissUse	Study 2	Lot 3	Donor 4	Low HCT-NG	13	0	45	480	480R	6	GTT Glucose [mM]	10.265
TissUse	Study 2	Lot 3	Donor 4	Low HCT-NG	13	8	45	480	480R	6	GTT Glucose [mM]	10.217
TissUse	Study 2	Lot 3	Donor 4	Low HCT-NG	13	24	45	480	480R	6	GTT Glucose [mM]	9.608
TissUse	Study 2	Lot 3	Donor 4	Low HCT-NG	13	48	45	480	480R	6	GTT Glucose [mM]	7.999
TissUse	Study 2	Lot 3	Donor 4	Low HCT-NG	13	0	45	476	476L	7	GTT Glucose [mM]	10.489
TissUse	Study 2	Lot 3	Donor 4	Low HCT-NG	13	8	45	476	476L	7	GTT Glucose [mM]	10.722
TissUse	Study 2	Lot 3	Donor 4	Low HCT-NG	13	24	45	476	476L	7	GTT Glucose [mM]	9.159
TissUse	Study 2	Lot 3	Donor 4	Low HCT-NG	13	48	45	476	476L	7	GTT Glucose [mM]	7.693
TissUse	Study 2	Lot 3	Donor 4	Low HCT-NG	13	0	45	476	476R	8	GTT Glucose [mM]	10.71
TissUse	Study 2	Lot 3	Donor 4	Low HCT-NG	13	8	45	476	476R	8	GTT Glucose [mM]	10.164
TissUse	Study 2	Lot 3	Donor 4	Low HCT-NG	13	24	45	476	476R	8	GTT Glucose [mM]	9.599
TissUse	Study 2	Lot 3	Donor 4	Low HCT-NG	13	48	45	476	476R	8	GTT Glucose [mM]	7.915
lab	study	heparg_lot	islet_donor	condition	day	hour	control_unit	chip	circuit	rep	readout [unit]	value	below_dl
TissUse or AstraZeneca	e.g. Study 1	e.g. Lot 2	e.g. Donor 3	e.g. High HCT-HG	e.g. 0	e.g. 0, 8, … hours after medium exchange with medium containing 11 mM glucose	unique name or number for each unique control unit	unique number for each unique chip	unique number for each unique circuit	replicate number WITHIN a study and condition.	Name of readout and unit in parentheses	The value. NA for missing values	"<DL" if the value is missing because it is below detection limit.

[truncated: 11 more sheets: Fig 4a+b & S4a Insulin GTT, Fig 4c & S4b Glucose AUC, Fig 4c & S4b Insulin AUC, Fig5a & S5a Gene expression, Fig5b & S5b Gene expression, Fig 5c & S5c Gene expression, Fig 5e & S6c Ketone bodies, Fig 6a + S7 EdU, Fig 6c + S8 IL1R2, Fig 6d EdU IL1R2, S10b GSIS]
